# Supplementary material for: Gas-Phase Structures of Fucosylated Oligosaccharides: Alkali Metal and Halogen Influences
Source: J Phys Chem B. 2024 Sep 3;128(37):8869–77. doi: 10.1021/acs.jpcb.4c02696 (PMC11421426; doi:10.1021/acs.jpcb.4c02696)
Supplement: Supplementary file 1 — jp4c02696_si_001.xlsx [file jp4c02696_si_001.xlsx]

## Sheet: Summary
Polysaccharide	Theoretical Complex	Adduct	Anomer	Theoretical CCS (Å2)	Energy (Hartree)	ZPE (Hartree)	G (Hartree)	ΔG (± 2 kcal/mol)
Lewis A	1	[M+Li]+	α	226.4	-1973.09	0.605449	-1972.55	31.7771
[M+Li]+ Expiremental CCS= 213.0	2	[M+Li]+	α	225.1	-1973.11	0.60458	-1972.58	15.7806
	3	[M+Li]+	α	224.7	-1973.12	0.605484	-1972.59	9.23694
	4	[M+Li]+	α	224.3	-1973.13	0.605383	-1972.6	2.12349
	5	[M+Li]+	α	239.6	-1973.1	0.606047	-1972.56	27.1147
	6	[M+Li]+	α	222.3	-1973.14	0.605911	-1972.6	0
[M+Na]+ Expiremental CCS= 215.2	1	[M+Na]+	α	227.8	-2127.83	0.603744	-2127.3	27.9035
	2	[M+Na]+	α	223.9	-2127.85	0.604114	-2127.32	14.1761
	3	[M+Na]+	α	225	-2127.86	0.603336	-2127.32	11.1847
	4	[M+Na]+	α	224.2	-2127.86	0.602733	-2127.33	8.67407
	5	[M+Na]+	α	224.5	-2127.84	0.604529	-2127.31	21.4872
	6	[M+Na]+	α	224	-2127.88	0.603885	-2127.34	0
[M+K]+ Expiremental CCS= 216.6	1	[M+K]+	α	232.5	-2565.46	0.603357	-2564.92	20.7197
	3	[M+K]+	α	226.3	-2565.48	0.603581	-2564.94	9.76091
	4	[M+K]+	α	224.3	-2565.48	0.603014	-2564.95	7.56086
	6	[M+K]+	α	225.2	-2565.49	0.603382	-2564.96	0
[M+Rb]+ Expiremental CCS= 216.2, 217.9	3	[M+Rb]+	α	228.3	-1965.71	0.603225	-1965.18	9.33044
	4	[M+Rb]+	α	226.3	-1965.72	0.602868	-1965.19	6.78212
	6	[M+Rb]+	α	226.9	-1965.73	0.603674	-1965.2	0
[M+Cs]+ Expiremental CCS= 217.9, 219.8	3	[M+Cs]+	α	232.1	-1965.72	0.603683	-1965.19	12.8426
	4	[M+Cs]+	α	230.6	-1965.73	0.602581	-1965.2	6.30898
	6	[M+Cs]+	α	228.9	-1965.74	0.604003	-1965.21	0
[M+Cl]- Expiremental CCS= 211.1, 214.0, 217.6	1	[M+Cl]-	α	235.3	-2425.98	0.603041	-2425.44	17.1367
	2	[M+Cl]-	α	234.4	-2426	0.604001	-2425.47	1.82794
	3	[M+Cl]-	α	219.6	-2425.98	0.603418	-2425.44	17.1567
	4	[M+Cl]-	α	210.9	-2426.01	0.604329	-2425.47	0
[M+Br]- Expiremental CCS= 211.8, 214.7, 219.0	2	[M+Br]-	α	235.2	-4537.53	0.602602	-4537	22.6261
	4	[M+Br]-	α	211.8	-4537.57	0.60587	-4537.03	0
[M+I]- Expiremental CCS= 213.8, 216.4, 221.5	2	[M+I]-	α	251.3	-2261.58	0.602036	-2261.05	12.9907
	4	[M+I]-	α	226	-2261.6	0.603701	-2261.07	0
Lewis X	1	[M+Li]+	α	223.7	-1973.1	0.602074	-1972.57	26.0592
[M+Li]+ Expiremental CCS= 206.6	2	[M+Li]+	α	224.1	-1973.1	0.602059	-1972.56	29.8086
	3	[M+Li]+	α	216.6	-1973.15	0.605978	-1972.61	0
H-Type 1	1	[M+Li]+	β	1081.8	-1973.1	0.604333	-1972.56	15.3602
[M+Li]+ Expiremental CCS= 215.0	2	[M+Li]+	β	231.7	-1973.12	0.604012	-1972.59	1.21549
	3	[M+Li]+	β	225.7	-1973.12	0.603853	-1972.59	0
H-Type 2	1	[M+Li]+	β	234.1	-1973.11	0.604976	-1972.58	20.3514
[M+Li]+ Expiremental CCS= 219.7	2	[M+Li]+	β	223.4	-1973.15	0.605043	-1972.61	0
	3	[M+Li]+	β	228	-1973.14	0.604652	-1972.6	3.53288
Lewis B	3	[M+Li]+	β	252.9	-2508.53	0.778623	-2507.83	0
[M+Li]+ Expiremental CCS= 236.7	4	[M+Li]+	β	251.8	-2508.53	0.779265	-2507.83	3.73243
[M+Na]+ Expiremental CCS= 238.3, 240.0	1	[M+Na]+	β	258	-2663.24	0.777339	-2662.54	17.1272
	2	[M+Na]+	β	257.8	-2663.25	0.776647	-2662.55	11.0279
	3	[M+Na]+	β	254.1	-2663.27	0.77794	-2662.57	0.943774
	4	[M+Na]+	β	253.2	-2663.27	0.777392	-2662.57	0
[M+K]+ Expiremental CCS= 239.2, 241.3	3	[M+K]+	β	256.1	-3100.88	0.77708	-3100.18	7.1147
	4	[M+K]+	β	256.9	-3100.89	0.77628	-3100.19	0
[M+Rb]+ Expiremental CCS= 240.2, 241.8	3	[M+Rb]+	β	257	-2501.11	0.776663	-2500.41	6.96598
	4	[M+Rb]+	β	260.1	-2501.12	0.776978	-2500.42	0
[M+Cs]+ Expiremental CCS= 241.9	3	[M+Cs]+	β	259.3	-2501.12	0.775738	-2500.42	4.51619
	4	[M+Cs]+	β	262.8	-2501.12	0.776654	-2500.43	0
[M+Cl]- Expiremental CCS= 236.4, 239.3	1	[M+Cl]-	β	268.7	-2961.38	0.776056	-2960.68	0
	2	[M+Cl]-	β	271.6	-2961.35	0.773911	-2960.65	17.4699
	4	[M+Cl]-	β	254.9	-2961.37	0.775009	-2960.68	1.46335
[M+Br]- Expiremental CCS= 237.2, 238.5	1	[M+Br]-	β	266.1	-5072.93	0.775262	-5072.24	2.8012
	4	[M+Br]-	β	255.1	-5072.94	0.775413	-5072.24	0
[M+I]- Expiremental CCS= 239.2	1	[M+I]-	β	290.7	-2796.97	0.775021	-2796.28	12.5709
	4	[M+I]-	β	265	-2796.99	0.775715	-2796.3	0
Lewis Y	1	[M+Na]+	α	258.6	-2663.29	0.776821	-2662.59	0
[M+Na]+ Expiremental CCS= 235.2	2	[M+Na]+	α	252.4	-2663.29	0.777283	-2662.59	1.44453
	3	[M+Na]+	α	257	-2663.28	0.777216	-2662.58	2.93612
	4	[M+Na]+	α	244.3	-2663.29	0.779464	-2662.59	1.05798

## Sheet: Lewis A + Lithium
[LeA+Li]+ Theoretical Structure 1									[LeA+Li]+ Theoretical Structure 2									[LeA+Li]+ Theoretical Structure 3									[LeA+Li]+ Theoretical Structure 4									[LeA+Li]+ Theoretical Structure 5									[LeA+Li]+ Theoretical Structure 6
Atom	x	y	z	VdW Radii	P. charge	TOTAL z	Atom Label		Atom	x	y	z	VdW Radii	P. charge	TOTAL z	Atom Label		Atom	x	y	z	VdW Radii	P. charge	TOTAL z	Atom Label		Atom	x	y	z	VdW Radii	P. charge	TOTAL z	Atom Label		Atom	x	y	z	VdW Radii	P. charge	TOTAL z	Atom Label		Atom	x	y	z	VdW Radii
O	-1.53237	1.01411	-1.03902	1.52	-0.52905	1	16		O	-1.68186	1.20709	-0.421643	1.52	-0.526033	1	16		O	-1.33967	0.862103	0.0985546	1.52	-0.508277	1	16		O	-1.38663	0.877589	-0.348162	1.52	-0.51903	1	16		O	1.71587	-0.642066	-0.388529	1.52	-0.591519	1	16		O	-1.53279	1.68386	-0.00394744	1.52
O	2.0667	0.912431	-0.855736	1.52	-0.572383	TOTAL mass	16		O	1.83568	0.654766	-0.165396	1.52	-0.580294	TOTAL mass	16		O	2.04824	-0.0878639	0.269102	1.52	-0.546161	TOTAL mass	16		O	1.74819	1.1307	-0.799802	1.52	-0.541302	TOTAL mass	16		O	-1.78031	-0.765918	-1.1008	1.52	-0.542361	TOTAL mass	16		O	1.88524	0.93688	0.310089	1.52
O	0.779321	3.30872	0.435284	1.52	-0.523954	536	16		O	0.839743	2.05542	1.95483	1.52	-0.551226	536	16		O	0.794309	0.70263	2.95224	1.52	-0.518126	536	16		O	0.88858	3.6545	1.46327	1.52	-0.513986	536	16		O	-0.511833	-3.57837	-0.716298	1.52	-0.491919	536	16		O	0.387343	-0.0324672	2.80131	1.52
O	-2.08262	-0.93484	-0.0247422	1.52	-0.52081		16		O	-2.6694	-0.82719	-0.483752	1.52	-0.522696		16		O	-2.89192	-0.553463	-0.806942	1.52	-0.58772		16		O	-1.64807	-1.38106	-0.136221	1.52	-0.574806		16		O	1.52065	1.60691	-0.157574	1.52	-0.500479		16		O	-1.51776	1.63368	-2.29184	1.52
O	1.7936	-1.25084	-1.70845	1.52	-0.48565		16		O	3.04008	0.932549	-2.14393	1.52	-0.48036		16		O	3.54061	1.65421	-0.126341	1.52	-0.501991		16		O	1.51739	-1.14063	-0.444609	1.52	-0.558276		16		O	-1.85001	1.15291	0.252509	1.52	-0.511842		16		O	1.92854	0.455448	-1.98071	1.52
O	-0.298816	3.22906	2.40824	1.52	-0.724073		16		O	0.114082	0.71821	3.59132	1.52	-0.601221		16		O	-0.58061	-0.735486	4.02539	1.52	-0.629294		16		O	-0.824288	4.02794	2.87305	1.52	-0.638686		16		O	0.571926	-4.56576	1.03079	1.52	-0.611392		16		O	-1.08259	-1.73873	2.93197	1.52
O	-4.28606	1.288	-1.79836	1.52	-0.650377		16		O	-4.25428	2.40567	-0.450943	1.52	-0.651756		16		O	-3.33041	2.52126	1.07274	1.52	-0.644422		16		O	-4.15224	1.22631	-0.336236	1.52	-0.653617		16		O	4.33524	-0.596863	0.0462855	1.52	-0.704786		16		O	-4.24892	2.17853	0.0355916	1.52
O	4.6943	0.956931	-1.44403	1.52	-0.628915		16		O	3.98831	0.326476	1.31298	1.52	-0.702539		16		O	4.13234	-1.85808	0.563801	1.52	-0.65923		16		O	2.17934	0.861178	-3.42934	1.52	-0.6492		16		O	-3.26206	0.42406	-3.03702	1.52	-0.628072		16		O	3.74257	2.89342	-0.0232969	1.52
O	-5.73304	-1.21668	-1.75042	1.52	-0.645701		16		O	-6.33735	0.636982	-1.43022	1.52	-0.647596		16		O	-5.7195	2.48051	-0.556636	1.52	-0.639432		16		O	-5.59626	-1.0873	-1.28352	1.52	-0.642937		16		O	5.57409	2.01863	0.341657	1.52	-0.649629		16		O	-5.30053	3.32477	-2.37964	1.52
O	5.5996	-1.42973	-0.101758	1.52	-0.62978		16		O	5.19123	-1.84984	0.0331771	1.52	-0.660781		16		O	5.32023	-1.5692	-1.97092	1.52	-0.664415		16		O	4.44208	-1.00846	-3.33381	1.52	-0.63962		16		O	-5.59815	1.14888	-1.50708	1.52	-0.633549		16		O	5.85974	1.27315	-0.986725	1.52
O	-3.67868	-3.00697	-1.15451	1.52	-0.647093		16		O	-4.8204	-1.56765	-2.19876	1.52	-0.648322		16		O	-4.84908	0.707892	-2.57403	1.52	-0.643168		16		O	-3.42833	-2.75592	-1.9542	1.52	-0.646283		16		O	3.65454	3.54867	-0.835868	1.52	-0.647832		16		O	-2.8996	3.78344	-3.75549	1.52
O	3.88157	-3.2305	-1.20492	1.52	-0.640828		16		O	5.33351	-0.769447	-2.56038	1.52	-0.62942		16		O	5.74746	1.14776	-1.97645	1.52	-0.641019		16		O	3.41206	-2.88677	-1.68347	1.52	-0.647281		16		O	-4.36927	2.62004	0.426827	1.52	-0.646577		16		O	4.63563	0.214864	-3.18088	1.52
O	0.14555	3.62453	-3.17742	1.52	-0.617802		16		O	-0.164602	4.33891	-0.757761	1.52	-0.619419		16		O	0.705835	3.73663	0.850855	1.52	-0.625125		16		O	2.06071	3.85331	-1.95344	1.52	-0.642999		16		O	1.97036	-2.36146	-2.52299	1.52	-0.668587		16		O	-1.45001	2.42005	2.8154	1.52
O	-1.10342	-2.26532	2.17519	1.52	-0.64194		16		O	-2.04032	-3.3347	0.509339	1.52	-0.651347		16		O	-3.39279	-3.07874	-1.47682	1.52	-0.689484		16		O	-0.476347	-3.6017	1.01707	1.52	-0.653817		16		O	-0.288387	3.47364	-0.333104	1.52	-0.641482		16		O	-0.294121	0.537077	-4.50944	1.52
O	-0.124878	0.341454	3.69526	1.52	-0.614382		16		O	-0.855676	-2.16368	2.95176	1.52	-0.477473		16		O	-0.442013	-3.15533	0.157301	1.52	-0.596447		16		O	-0.253478	-0.799434	2.55117	1.52	-0.561048		16		O	0.00938125	-0.720203	3.22595	1.52	-0.510117		16		O	-0.619332	-1.49875	-1.76245	1.52
N	0.884933	0.677618	1.70665	1.55	-0.591277		14		N	0.537953	-0.982687	1.57599	1.55	-0.720124		14		N	0.476673	-1.90676	1.78787	1.55	-0.573591		14		N	-0.14042	1.44226	2.96032	1.55	-0.629555		14		N	-0.806432	-2.23643	1.75822	1.55	-0.664937		14		N	-0.3217	-1.73233	0.473587	1.55
C	-0.281721	0.778224	-0.424298	1.7	0.08377		12		C	-0.496704	0.529031	-0.0717144	1.7	0.104261		12		C	-0.280681	-0.0374958	0.39805	1.7	0.076911		12		C	-0.299661	1.23795	0.5	1.7	0.047801		12		C	0.36738	-0.961475	-0.0124258	1.7	0.056937		12		C	-0.508015	0.724452	0.207775	1.7
C	0.813222	1.49491	-1.2228	1.7	0.077445		12		C	0.671653	1.4791	-0.360536	1.7	0.072745		12		C	0.984074	0.824452	0.510264	1.7	0.120248		12		C	0.69238	1.99401	-0.398185	1.7	0.087487		12		C	-0.4439	-1.18328	-1.30082	1.7	0.096021		12		C	0.677663	1.43128	0.877512	1.7
C	-0.282808	1.2371	1.05092	1.7	-0.123196		12		C	-0.480485	0.0574906	1.4	1.7	-0.053579		12		C	-0.517788	-0.864175	1.67815	1.7	-0.064137		12		C	-0.794324	1.9597	1.7625	1.7	-0.009436		12		C	0.391779	-2.15166	0.953998	1.7	-0.041073		12		C	-1.04032	-0.54148	0.908659	1.7
C	0.879686	3.00113	-0.965053	1.7	0.059436		12		C	0.753636	2.62916	0.641411	1.7	0.066874		12		C	1.07097	1.56441	1.85137	1.7	0.031963		12		C	1.41587	3.20737	0.223855	1.7	0.078419		12		C	-0.443199	-2.64744	-1.78377	1.7	0.061469		12		C	0.731413	1.28515	2.39749	1.7
C	-0.328869	2.75799	1.06726	1.7	0.416821		12		C	-0.262599	1.23087	2.36412	1.7	0.315861		12		C	-0.455141	0.0531476	2.89976	1.7	0.325493		12		C	-0.487183	3.45177	1.66035	1.7	0.302083		12		C	0.558016	-3.47222	0.207241	1.7	0.326444		12		C	-0.910569	-0.451718	2.43493	1.7
C	-2.58837	0.30135	-0.456052	1.7	0.374148		12		C	-2.85824	0.515621	-0.122299	1.7	0.364578		12		C	-2.64705	0.461695	0.192167	1.7	0.370988		12		C	-2.25352	-0.0982453	0.0948525	1.7	0.375841		12		C	2.21535	0.480268	0.275375	1.7	0.376878		12		C	-2.32465	1.4492	-1.11319	1.7
C	2.54489	-0.0875328	-1.76354	1.7	0.295841		12		C	3.04961	1.07066	-0.775208	1.7	0.336962		12		C	3.35206	0.411065	0.472849	1.7	0.309594		12		C	1.39688	-0.0917832	-1.39351	1.7	0.298222		12		C	-1.93239	0.656006	-1.05162	1.7	0.299377		12		C	2.1586	1.42969	-0.9679	1.7
C	-3.7121	0.0603473	-1.44794	1.7	0.085211		12		C	-4.03472	1.09186	-0.885444	1.7	0.087169		12		C	-3.50496	1.69659	-0.0473738	1.7	0.074106		12		C	-3.54087	0.0213964	-0.707966	1.7	0.084369		12		C	3.66093	0.649016	-0.12206	1.7	0.061504		12		C	-3.46673	2.45154	-1.09096	1.7
C	4.0342	-0.278793	-1.45438	1.7	0.085954		12		C	4.1398	0.230875	-0.107724	1.7	0.07652		12		C	4.34915	-0.61172	-0.0603628	1.7	0.096692		12		C	2.30932	-0.266981	-2.61054	1.7	0.109485		12		C	-3.24807	0.996535	-1.75743	1.7	0.092763		12		C	3.59967	1.92006	-1.02095	1.7
C	-4.76137	-0.868867	-0.798104	1.7	0.06881		12		C	-5.2722	0.208798	-0.620522	1.7	0.068304		12		C	-4.98129	1.33249	-0.232328	1.7	0.074033		12		C	-4.47335	-1.16861	-0.44493	1.7	0.069035		12		C	4.23668	1.801	0.698516	1.7	0.072871		12		C	-4.28942	2.35143	-2.3793	1.7
C	4.23074	-1.08903	-0.17357	1.7	0.046465		12		C	4.07032	-1.21691	-0.560103	1.7	0.052703		12		C	4.26085	-0.705173	-1.575	1.7	0.030022		12		C	3.75068	-0.554766	-2.18505	1.7	0.033621		12		C	-4.44467	0.612137	-0.891013	1.7	0.03241		12		C	4.54835	0.746234	-0.837028	1.7
C	-4.13381	-2.11702	-0.151391	1.7	0.064157		12		C	-4.97728	-1.28863	-0.817788	1.7	0.063457		12		C	-5.14538	0.226941	-1.27689	1.7	0.051741		12		C	-3.73568	-2.5017	-0.597033	1.7	0.060981		12		C	3.35595	3.05574	0.459962	1.7	0.052207		12		C	-3.38705	2.46116	-3.61049	1.7
C	-2.99467	-1.67487	0.768515	1.7	0.037114		12		C	-3.72413	-1.66392	-0.0236663	1.7	0.021663		12		C	-4.27075	-0.964585	-0.885898	1.7	0.040461		12		C	-2.4857	-2.47169	0.278882	1.7	0.037922		12		C	1.85678	2.74383	0.642217	1.7	0.001689		12		C	-2.2549	1.43664	-3.50901	1.7
C	3.38033	-2.3693	-0.220119	1.7	0.097942		12		C	4.10838	-1.26579	-2.09098	1.7	0.078073		12		C	4.43773	0.689541	-2.18947	1.7	0.094157		12		C	3.79342	-1.66091	-1.11592	1.7	0.095478		12		C	-4.28242	1.22232	0.510157	1.7	0.096156		12		C	4.27511	-0.300583	-1.92372	1.7
C	-0.143808	3.78134	-1.80947	1.7	-0.113549		12		C	-0.326285	3.7125	0.493891	1.7	-0.111956		12		C	0.244814	2.86491	1.85995	1.7	-0.112787		12		C	1.47778	4.36486	-0.771617	1.7	-0.092144		12		C	0.694163	-2.99526	-2.76673	1.7	-0.148822		12		C	-0.071695	2.38111	3.1126	1.7
C	1.92205	-2.04583	-0.527444	1.7	0.101965		12		C	2.97154	-0.408361	-2.65477	1.7	0.085154		12		C	3.44595	1.66666	-1.55677	1.7	0.095321		12		C	2.86015	-1.34325	0.0439227	1.7	0.104318		12		C	-2.94037	0.843212	1.12983	1.7	0.103903		12		C	2.79815	-0.699186	-1.95313	1.7
C	-2.18121	-2.7881	1.41701	1.7	-0.077423		12		C	-3.24902	-3.10255	-0.181118	1.7	-0.062682		12		C	-4.33836	-2.09295	-1.89471	1.7	-0.081256		12		C	-1.63344	-3.72571	0.187287	1.7	-0.098668		12		C	0.924346	3.90119	0.214454	1.7	-0.071146		12		C	-1.2749	1.56462	-4.65741	1.7
C	1.0568	-3.27194	-0.740931	1.7	-0.50795		12		C	3.00546	-0.295455	-4.16536	1.7	-0.515419		12		C	3.65269	3.10485	-1.98611	1.7	-0.515516		12		C	2.78553	-2.44738	1.0813	1.7	-0.586651		12		C	-2.66138	1.57989	2.42582	1.7	-0.541616		12		C	2.46816	-1.52237	-3.18582	1.7
C	0.824124	0.102714	2.91228	1.7	0.677246		12		C	0.141378	-2.14178	2.26458	1.7	0.646057		12		C	0.47601	-2.97406	0.985357	1.7	0.648132		12		C	0.0608785	0.157543	3.28753	1.7	0.641079		12		C	-0.907458	-1.45065	2.88752	1.7	0.610258		12		C	-0.237703	-2.17385	-0.783442	1.7
C	1.89915	-0.874748	3.27878	1.7	-0.613939		12		C	1.02372	-3.34338	2.04038	1.7	-0.627109		12		C	1.63515	-3.91596	1.10386	1.7	-0.622235		12		C	0.704465	-0.101274	4.62568	1.7	-0.603201		12		C	-2.16972	-1.62866	3.69572	1.7	-0.595549		12		C	0.346961	-3.54892	-0.981256	1.7
H	-0.0572313	4.16657	2.38162	1.1	0.4738		1		H	0.0593259	1.41596	4.25803	1.1	0.45844		1		H	-0.479067	-0.168961	4.80204	1.1	0.437663		1		H	-0.532255	4.94945	2.86552	1.1	0.441473		1		H	-0.101822	-4.43674	1.71531	1.1	0.4342		1		H	-0.965918	-1.7064	3.89054	1.1
H	-5.08164	1.08446	-2.311	1.1	0.436847		1		H	-5.10019	2.68481	-0.829734	1.1	0.436459		1		H	-3.94753	3.26125	0.97919	1.1	0.443131		1		H	-5.03992	1.21633	-0.722768	1.1	0.438504		1		H	5.28761	-0.414219	0.0826547	1.1	0.477351		1		H	-5.0668	2.68766	-0.0637829	1.1
H	4.18291	1.54259	-0.86987	1.1	0.41051		1		H	4.70498	-0.191879	1.70709	1.1	0.479327		1		H	4.81704	-2.44723	0.218121	1.1	0.434151		1		H	2.32415	1.64423	-2.87227	1.1	0.432297		1		H	-3.23562	-0.533935	-2.91471	1.1	0.406543		1		H	4.6743	3.15098	-0.0186337	1.1
H	-5.38445	-1.98913	-2.22291	1.1	0.429349		1		H	-6.22893	0.181068	-2.27977	1.1	0.428382		1		H	-5.63499	2.61029	-1.51373	1.1	0.430094		1		H	-5.34104	-1.48633	-2.12985	1.1	0.429952		1		H	5.55607	2.63003	-0.413453	1.1	0.439518		1		H	-4.90068	4.14335	-2.71208	1.1
H	5.81313	-1.69978	0.799786	1.1	0.422095		1		H	5.09313	-2.80841	-0.0316717	1.1	0.436279		1		H	5.14404	-1.897	-2.86118	1.1	0.427865		1		H	5.37416	-0.773514	-3.25976	1.1	0.428373		1		H	-6.37765	0.688283	-1.17328	1.1	0.425566		1		H	6.4864	0.711435	-0.514835	1.1
H	-2.85232	-2.64827	-1.50984	1.1	0.424964		1		H	-3.93017	-1.27969	-2.44821	1.1	0.42087		1		H	-3.8923	0.834863	-2.64404	1.1	0.430821		1		H	-2.68519	-2.18962	-2.20692	1.1	0.433174		1		H	3.03037	-3.16149	1.46536	1.1	0.430297		1		H	-2.22468	3.93413	-3.07866	1.1
H	4.84777	-3.17153	-1.15062	1.1	0.430994		1		H	6.03658	-1.23129	-2.08304	1.1	0.428526		1		H	6.33123	0.392054	-2.13778	1.1	0.4259		1		H	3.83598	-2.91284	-2.55578	1.1	0.435455		1		H	-5.07794	2.80655	-0.20835	1.1	0.433116		1		H	5.4744	0.682392	-3.04803	1.1
H	0.869946	4.21544	-3.4155	1.1	0.42324		1		H	0.469651	5.05969	-0.670888	1.1	0.423292		1		H	1.61129	3.99894	1.06068	1.1	0.420737		1		H	2.07976	4.54924	-2.61995	1.1	0.436801		1		H	2.00319	-1.55698	-3.05492	1.1	0.465338		1		H	-1.59664	2.62844	1.88152	1.1
H	-1.44844	-1.92273	3.00869	1.1	0.422891		1		H	-2.19641	-3.24984	1.4602	1.1	0.426065		1		H	-3.48471	-3.88526	-1.99735	1.1	0.476164		1		H	-0.709289	-3.80445	1.93232	1.1	0.46789		1		H	-0.764396	2.88131	0.269035	1.1	0.437768		1		H	0.393632	0.637313	-5.17819	1.1
H	1.68178	0.511091	1.09819	1.1	0.403221		1		H	1.03758	-1.19636	0.718731	1.1	0.390733		1		H	1.28739	-1.71473	2.36187	1.1	0.393047		1		H	0.0973625	2.15377	3.64039	1.1	0.391749		1		H	-1.64763	-2.56351	1.30005	1.1	0.369812		1		H	-0.0746319	-2.35724	1.23229	1.1
H	-0.0603541	-0.285946	-0.444744	1.1	0.239305		1		H	-0.385497	-0.36114	-0.701097	1.1	0.205489		1		H	-0.121094	-0.713411	-0.45153	1.1	0.207116		1		H	0.233682	0.356285	0.826622	1.1	0.232097		1		H	-0.053976	-0.0963712	0.499043	1.1	0.249342		1		H	-0.137646	0.407564	-0.753047	1.1
H	0.6234	1.3444	-2.29074	1.1	0.229375		1		H	0.62016	1.84894	-1.3872	1.1	0.240311		1		H	0.946137	1.58726	-0.27444	1.1	0.208352		1		H	0.140419	2.31503	-1.28979	1.1	0.213591		1		H	0.0102415	-0.551771	-2.07752	1.1	0.167686		1		H	0.594869	2.49894	0.637765	1.1
H	-1.16106	0.825345	1.55475	1.1	0.21113		1		H	-1.43405	-0.400647	1.6648	1.1	0.231018		1		H	-1.49863	-1.3514	1.66447	1.1	0.208532		1		H	-1.8803	1.85027	1.85085	1.1	0.238833		1		H	1.22578	-2.00674	1.64667	1.1	0.227462		1		H	-2.10185	-0.657225	0.661751	1.1
H	1.88292	3.34021	-1.23656	1.1	0.1948		1		H	1.71742	3.13377	0.519844	1.1	0.183783		1		H	2.10567	1.87262	2.01223	1.1	0.194959		1		H	2.43614	2.88216	0.43935	1.1	0.21134		1		H	-1.3771	-2.80277	-2.33128	1.1	0.214997		1		H	1.7782	1.40637	2.69111	1.1
H	-1.26589	3.09029	0.597951	1.1	0.195598		1		H	-1.16918	1.84628	2.4205	1.1	0.201448		1		H	-1.26218	0.800839	2.828	1.1	0.169092		1		H	-1.06749	3.87385	0.822271	1.1	0.17282		1		H	1.51489	-3.50336	-0.338745	1.1	0.142221		1		H	-1.65948	0.246185	2.82027	1.1
H	-2.98897	0.85934	0.413558	1.1	0.124364		1		H	-3.07498	0.581488	0.960095	1.1	0.133143		1		H	-2.90132	0.032954	1.17358	1.1	0.17145		1		H	-2.46064	-0.0192895	1.17175	1.1	0.17607		1		H	2.09646	0.344279	1.36408	1.1	0.199672		1		H	-2.71009	0.418144	-1.12704	1.1
H	2.42748	0.294448	-2.78219	1.1	0.198218		1		H	3.21913	2.13508	-0.58371	1.1	0.195461		1		H	3.536	0.56153	1.54167	1.1	0.18354		1		H	0.350075	-0.094491	-1.70246	1.1	0.206656		1		H	-1.09973	1.12905	-1.58091	1.1	0.195077		1		H	1.47973	2.25155	-1.21973	1.1
H	-3.27012	-0.443676	-2.32296	1.1	0.153664		1		H	-3.78554	1.05934	-1.95845	1.1	0.149506		1		H	-3.12827	2.18382	-0.96107	1.1	0.164022		1		H	-3.25847	0.0310805	-1.77417	1.1	0.15487		1		H	3.68823	0.924727	-1.18599	1.1	0.177675		1		H	-3.01521	3.45698	-1.0256	1.1
H	4.4616	-0.859194	-2.27559	1.1	0.212291		1		H	5.10875	0.644222	-0.400773	1.1	0.229735		1		H	5.34283	-0.220331	0.193179	1.1	0.189658		1		H	1.95515	-1.12513	-3.18756	1.1	0.198153		1		H	-3.26795	2.07966	-1.89805	1.1	0.214912		1		H	3.76711	2.34024	-2.0225	1.1
H	-5.27572	-0.285142	-0.0239352	1.1	0.169121		1		H	-5.57863	0.380532	0.419115	1.1	0.173726		1		H	-5.36465	0.975836	0.731581	1.1	0.184352		1		H	-4.84451	-1.08024	0.58382	1.1	0.178826		1		H	4.22193	1.52612	1.76017	1.1	0.195842		1		H	-4.79205	1.37641	-2.38329	1.1
H	3.9342	-0.468688	0.690057	1.1	0.111423		1		H	3.13278	-1.66819	-0.200512	1.1	0.145555		1		H	3.28538	-1.12688	-1.85078	1.1	0.162582		1		H	4.19303	0.368126	-1.78508	1.1	0.161646		1		H	-4.50385	-0.485059	-0.81521	1.1	0.144048		1		H	4.40064	0.321878	0.163474	1.1
H	-4.90499	-2.65764	0.405027	1.1	0.198967		1		H	-5.84196	-1.87055	-0.486029	1.1	0.199783		1		H	-6.19383	-0.0841263	-1.30814	1.1	0.213878		1		H	-4.39551	-3.31507	-0.280772	1.1	0.207046		1		H	3.66119	3.83539	1.16426	1.1	0.215222		1		H	-3.97997	2.26472	-4.50848	1.1
H	-3.40612	-1.02134	1.55882	1.1	0.140912		1		H	-3.9033	-1.46262	1.04715	1.1	0.155929		1		H	-4.58367	-1.34095	0.100001	1.1	0.207576		1		H	-2.78302	-2.30825	1.32751	1.1	0.193914		1		H	1.67705	2.48512	1.69727	1.1	0.183413		1		H	-2.68069	0.420909	-3.50831	1.1
H	3.40728	-2.8502	0.776726	1.1	0.130459		1		H	3.94127	-2.30513	-2.42244	1.1	0.161679		1		H	4.2103	0.639171	-3.26967	1.1	0.141954		1		H	4.81806	-1.71686	-0.707182	1.1	0.150808		1		H	-5.07178	0.816316	1.16861	1.1	0.145027		1		H	4.84761	-1.21724	-1.69911	1.1
H	-1.15358	3.38813	-1.66986	1.1	0.209815		1		H	-1.33131	3.2905	0.501994	1.1	0.221842		1		H	-0.810981	2.69664	1.64257	1.1	0.20544		1		H	0.46147	4.74783	-0.955743	1.1	0.154893		1		H	0.867592	-4.07195	-2.71902	1.1	0.240534		1		H	-0.00369219	2.20136	4.18834	1.1
H	-0.130845	4.832	-1.48981	1.1	0.173338		1		H	-0.229454	4.41149	1.33501	1.1	0.179167		1		H	0.324723	3.30856	2.86232	1.1	0.170766		1		H	2.07655	5.17454	-0.335983	1.1	0.183176		1		H	0.385701	-2.7461	-3.78571	1.1	0.210096		1		H	0.415812	3.34645	2.90553	1.1
H	1.52434	-1.4852	0.332875	1.1	0.10532		1		H	2.02115	-0.857891	-2.33019	1.1	0.154041		1		H	2.43883	1.33247	-1.84988	1.1	0.141067		1		H	3.19398	-0.406727	0.508429	1.1	0.19045		1		H	-2.94531	-0.244419	1.29446	1.1	0.122882		1		H	2.57641	-1.25774	-1.03391	1.1
H	-2.8414	-3.42034	2.0244	1.1	0.179161		1		H	-4.0492	-3.78043	0.146695	1.1	0.173936		1		H	-5.35139	-2.50726	-1.89923	1.1	0.213313		1		H	-2.22081	-4.60688	0.4624	1.1	0.209722		1		H	0.790935	4.55965	1.08507	1.1	0.171834		1		H	-1.81502	1.44143	-5.60183	1.1
H	-1.73917	-3.41589	0.64153	1.1	0.196708		1		H	-3.05151	-3.30973	-1.2349	1.1	0.187136		1		H	-4.09764	-1.72394	-2.8966	1.1	0.217286		1		H	-1.26552	-3.862	-0.830467	1.1	0.235373		1		H	1.40914	4.49505	-0.564136	1.1	0.18888		1		H	-0.804362	2.5523	-4.64212	1.1
H	0.0342265	-2.95552	-0.966955	1.1	0.163308		1		H	2.18104	0.331768	-4.51248	1.1	0.193568		1		H	2.89392	3.74043	-1.52109	1.1	0.179652		1		H	2.15546	-2.14688	1.92902	1.1	0.195968		1		H	-1.69322	1.27898	2.83622	1.1	0.188158		1		H	1.41599	-1.82446	-3.2008	1.1
H	1.44314	-3.86537	-1.57142	1.1	0.223183		1		H	3.95102	0.146069	-4.48544	1.1	0.220829		1		H	4.64588	3.44572	-1.68708	1.1	0.214988		1		H	2.39269	-3.36457	0.635469	1.1	0.256513		1		H	-2.66436	2.65711	2.24407	1.1	0.216419		1		H	2.70581	-0.952066	-4.0866	1.1
H	1.042	-3.8872	0.163463	1.1	0.174661		1		H	2.90784	-1.28591	-4.61928	1.1	0.180531		1		H	3.56311	3.19447	-3.07267	1.1	0.174424		1		H	3.78193	-2.65871	1.47883	1.1	0.210767		1		H	-3.44047	1.35987	3.16181	1.1	0.180317		1		H	3.07475	-2.43284	-3.19994	1.1
H	2.8233	-0.710572	2.71953	1.1	0.195922		1		H	2.04585	-3.07516	1.75531	1.1	0.173266		1		H	2.51638	-3.4162	0.684508	1.1	0.24802		1		H	0.993929	0.808985	5.15448	1.1	0.202756		1		H	-3.02602	-1.94128	3.09091	1.1	0.178057		1		H	0.598638	-4.04941	-0.0441272	1.1
H	1.51366	-1.87179	3.03345	1.1	0.254083		1		H	0.570886	-3.93916	1.23949	1.1	0.24672		1		H	1.42032	-4.83278	0.555744	1.1	0.221441		1		H	1.58941	-0.725662	4.47637	1.1	0.228046		1		H	-2.40148	-0.698002	4.21374	1.1	0.225035		1		H	1.24525	-3.47938	-1.60015	1.1
H	2.09689	-0.833082	4.35052	1.1	0.235085		1		H	1.04324	-3.95037	2.94643	1.1	0.240762		1		H	1.84844	-4.15046	2.15043	1.1	0.213926		1		H	0.0030904	-0.666518	5.24584	1.1	0.233486		1		H	-1.99079	-2.40047	4.45183	1.1	0.232127		1		H	-0.378944	-4.1565	-1.5282	1.1
Li	-0.663937	2.08348	3.88351	1.82	0.629626		7		Li	2.15831	0.490934	1.98006	1.82	0.494235		7		Li	-1.80956	-2.30993	-0.703442	1.82	0.497014		7		Li	0.126921	-1.72975	0.843261	1.82	0.342913		7		Li	3.08628	-1.89822	-0.909331	1.82	0.55596		7		Li	0.0819423	0.0300835	-2.68926	1.82
E	-1973.09																																												E	-1973.14
ZPE	0.605449								E	-1973.11								E	-1973.12								E	-1973.13								E	-1973.1								ZPE	0.605911
G	-1972.55								ZPE	0.60458								ZPE	0.605484								ZPE	0.605383								ZPE	0.606047								G	-1972.6
ΔG	29.6536								G	-1972.58								G	-1972.59								G	-1972.6								G	-1972.56								ΔG	-2.12349
									ΔG	13.6571								ΔG	7.11345								ΔG	0								ΔG	24.9912
[truncated: 3 more columns]

## Sheet: Lewis A + Sodium
[LeA+Na]+ Theoretical Structure 1									[LeA+Na]+ Theoretical Structure 2									[LeA+Na]+ Theoretical Structure 3									[LeA+Na]+ Theoretical Structure 4									[LeA+Na]+ Theoretical Structure 5									[LeA+Na]+ Theoretical Structure 6
Atom	x	y	z	VdW Radii	P. charge	TOTAL z	Atom Label		Atom	x	y	z	VdW Radii	P. charge	TOTAL z	Atom Label		Atom	x	y	z	VdW Radii	P. charge	TOTAL z	Atom Label		Atom	x	y	z	VdW Radii	P. charge	TOTAL z	Atom Label		Atom	x	y	z	VdW Radii	P. charge	TOTAL z	Atom Label		Atom	x	y	z	VdW Radii
O	-1.52542	1.00608	-1.0388	1.52	-0.527607	1	16		O	-1.60842	1.17925	-0.38647	1.52	-0.524885	0.999998	16		O	-1.31199	0.699497	0.002376	-0.512293	-0.512293	1	16		O	-1.64468	0.995765	-0.376443	1.52	-0.505441	1	16		O	1.77104	-0.727691	-0.295767	1.52	-0.583915	1	16		O	-1.48903	1.70651	-0.149824	1.52
O	2.07621	0.920804	-0.857558	1.52	-0.572689	TOTAL mass	16		O	1.9087	0.687995	0.00546	1.52	-0.566319	TOTAL mass	16		O	2.08801	-0.154057	0.261409	-0.545055	-0.545055	TOTAL mass	16		O	1.90603	1.01828	-0.501916	1.52	-0.542624	TOTAL mass	16		O	-1.73984	-0.746088	-1.06933	1.52	-0.544477	TOTAL mass	16		O	1.94496	0.900941	0.250539	1.52
O	0.796209	3.32718	0.392779	1.52	-0.527409	552	16		O	0.765379	2.22504	2.03405	1.52	-0.538301	552	16		O	0.722437	0.714669	2.93325	-0.520489	-0.520489	552	16		O	0.566356	3.47605	1.04892	1.52	-0.515277	552	16		O	-0.583576	-3.58711	-0.89765	1.52	-0.495618	552	16		O	0.337121	0.101449	2.68245	1.52
O	-2.05968	-0.965339	-0.061864	1.52	-0.516805		16		O	-2.56704	-0.866399	-0.503027	1.52	-0.521874		16		O	-2.95046	-0.570502	-0.969715	-0.566701	-0.566701		16		O	-2.23777	-1.21091	-0.253601	1.52	-0.549861		16		O	1.51456	1.52808	-0.408366	1.52	-0.502644		16		O	-1.65934	1.85122	-2.4202	1.52
O	1.80067	-1.24787	-1.6944	1.52	-0.485771		16		O	2.97581	0.965145	-2.04799	1.52	-0.480667		16		O	3.51109	1.64914	-0.127549	-0.504011	-0.504011		16		O	2.02793	-1.30299	-0.227197	1.52	-0.53625		16		O	-1.71763	1.15953	0.300438	1.52	-0.517724		16		O	2.19249	0.280666	-1.98247	1.52
O	-0.27632	3.29223	2.36762	1.52	-0.705545		16		O	0.05142	0.916799	3.70205	1.52	-0.615066		16		O	-0.707747	-0.655085	4.02529	-0.630896	-0.630896		16		O	-0.774689	3.53656	2.89153	1.52	-0.607039		16		O	0.371082	-4.73583	0.829891	1.52	-0.611642		16		O	-1.11004	-1.62454	2.79508	1.52
O	-4.29525	1.32204	-1.71124	1.52	-0.651289		16		O	-4.18122	2.35501	-0.462737	1.52	-0.652862		16		O	-3.20259	2.32275	1.21126	-0.645336	-0.645336		16		O	-4.28546	1.78458	-0.303506	1.52	-0.650188		16		O	4.37205	-0.435616	0.589525	1.52	-0.696538		16		O	-4.22251	1.86361	0.146504	1.52
O	4.70844	0.948513	-1.4292	1.52	-0.630544		16		O	4.24206	0.217534	1.2861	1.52	-0.69313		16		O	4.24827	-1.84527	0.519783	-0.659281	-0.659281		16		O	3.07423	0.898088	-2.95242	1.52	-0.622776		16		O	-3.33614	0.443837	-2.90009	1.52	-0.628079		16		O	3.85833	2.8243	-0.0323175	1.52
O	-5.76377	-1.17192	-1.68514	1.52	-0.646744		16		O	-6.22172	0.589756	-1.53951	1.52	-0.648427		16		O	-5.6319	2.54327	-0.343765	-0.641035	-0.641035		16		O	-6.12951	-0.224779	-1.26083	1.52	-0.641804		16		O	5.39775	2.20764	0.705657	1.52	-0.651349		16		O	-5.59219	3.12728	-2.05573	1.52
O	5.59442	-1.43457	-0.065922	1.52	-0.630416		16		O	5.1509	-1.97906	-0.14548	1.52	-0.663691		16		O	5.42164	-1.47697	-2.00298	-0.66418	-0.66418		16		O	5.54511	-0.444215	-2.25286	1.52	-0.635107		16		O	-5.54209	1.33748	-1.25312	1.52	-0.634082		16		O	6.02809	1.11282	-0.699755	1.52
O	-3.70751	-2.99204	-1.19123	1.52	-0.64722		16		O	-4.65407	-1.57931	-2.30673	1.52	-0.649116		16		O	-4.89089	0.928454	-2.53961	-0.644477	-0.644477		16		O	-4.28192	-2.18076	-2.08114	1.52	-0.645782		16		O	3.67304	3.49707	-0.973462	1.52	-0.647639		16		O	-3.36949	3.97482	-3.5371	1.52
O	3.86579	-3.23529	-1.15703	1.52	-0.641551		16		O	5.10399	-0.872685	-2.71731	1.52	-0.630666		16		O	5.73872	1.2582	-1.97665	-0.640934	-0.640934		16		O	4.48881	-2.63953	-1.07628	1.52	-0.647846		16		O	-4.11473	2.72641	0.607136	1.52	-0.650428		16		O	4.96671	-0.114547	-2.89716	1.52
O	0.135499	3.59171	-3.21953	1.52	-0.618339		16		O	-0.126742	4.27207	-0.89572	1.52	-0.61896		16		O	0.743242	3.6488	0.695679	-0.627465	-0.627465		16		O	0.070129	3.73994	-2.57588	1.52	-0.62544		16		O	2.02724	-2.3922	-2.39704	1.52	-0.657038		16		O	-1.51172	2.52586	2.6002	1.52
O	-1.00188	-2.37658	2.03225	1.52	-0.644038		16		O	-1.95958	-3.40736	0.432463	1.52	-0.654271		16		O	-3.76638	-3.12665	-1.85806	-0.676448	-0.676448		16		O	-1.55079	-3.82109	0.784182	1.52	-0.667135		16		O	-0.45606	3.38244	-0.78966	1.52	-0.639262		16		O	-0.57979	1.09966	-4.94442	1.52
O	-0.242743	0.122492	3.59615	1.52	-0.609388		16		O	-0.993985	-2.18059	2.8948	1.52	-0.490494		16		O	-0.240274	-3.33117	0.350083	-0.595074	-0.595074		16		O	0.350555	-1.0562	2.7117	1.52	-0.555787		16		O	0.015752	-1.03748	3.25209	1.52	-0.507181		16		O	-0.633	-1.64745	-1.8414	1.52
N	0.879557	0.715259	1.7255	1.55	-0.589639		14		N	0.533753	-0.917172	1.76593	1.55	-0.703031		14		N	0.527421	-1.91167	1.91838	-0.580228	-0.580228		14		N	0.786456	1.14174	2.42489	1.55	-0.631281		14		N	-0.856119	-2.39066	1.6615	1.55	-0.668318		14		N	-0.186583	-1.68726	0.376694	1.55
C	-0.271412	0.78693	-0.419723	1.7	0.086974		12		C	-0.42776	0.530913	0.029969	1.7	0.094782		12		C	-0.249417	-0.168122	0.382674	0.086342	0.086342		12		C	-0.389854	0.894081	0.265502	1.7	0.097236		12		C	0.401509	-1.05617	0.007036	1.7	0.075169		12		C	-0.450252	0.751858	0.01624	1.7
C	0.819948	1.49134	-1.23331	1.7	0.07792		12		C	0.737532	1.48164	-0.256482	1.7	0.075625		12		C	0.993453	0.728186	0.483453	0.118597	0.118597		12		C	0.620967	1.6348	-0.62073	1.7	0.058745		12		C	-0.408333	-1.16674	-1.3002	1.7	0.074364		12		C	0.7221	1.46426	0.703555	1.7
C	-0.275589	1.27117	1.04762	1.7	-0.115811		12		C	-0.455124	0.130419	1.51984	1.7	-0.052592		12		C	-0.509473	-0.930861	1.69615	-0.058439	-0.058439		12		C	-0.437608	1.43393	1.70107	1.7	-0.04562		12		C	0.361073	-2.31715	0.881523	1.7	-0.049268		12		C	-0.967879	-0.51276	0.730313	1.7
C	0.88368	3.00103	-1.00195	1.7	0.060756		12		C	0.758007	2.68892	0.678029	1.7	0.065603		12		C	1.05132	1.51541	1.80167	0.033658	0.033658		12		C	0.723948	3.13733	-0.324582	1.7	0.067491		12		C	-0.431481	-2.58785	-1.89456	1.7	0.065396		12		C	0.692575	1.40023	2.23195	1.7
C	-0.314287	2.79276	1.04362	1.7	0.403021		12		C	-0.298477	1.35741	2.42961	1.7	0.297362		12		C	-0.526319	0.060731	2.85856	0.31756	0.31756		12		C	-0.60837	2.95497	1.6569	1.7	0.296456		12		C	0.460269	-3.60475	0.05971	1.7	0.326089		12		C	-0.929682	-0.356523	2.25506	1.7
C	-2.56808	0.285263	-0.448663	1.7	0.378122		12		C	-2.78212	0.469543	-0.129944	1.7	0.366012		12		C	-2.62993	0.331637	0.108321	0.366506	0.366506		12		C	-2.63829	0.133444	0.043377	1.7	0.367365		12		C	2.15834	0.487153	0.273303	1.7	0.354867		12		C	-2.3426	1.47943	-1.21423	1.7
C	2.55598	-0.088396	-1.75387	1.7	0.29579		12		C	3.09273	1.06174	-0.675769	1.7	0.327358		12		C	3.37224	0.392933	0.461906	0.309196	0.309196		12		C	1.98873	-0.234491	-1.15042	1.7	0.294992		12		C	-1.87924	0.673048	-1.00431	1.7	0.296332		12		C	2.34254	1.31427	-1.02222	1.7
C	-3.7218	0.079487	-1.41301	1.7	0.083936		12		C	-3.93999	1.05096	-0.917299	1.7	0.085584		12		C	-3.44371	1.61786	0.021313	0.07368	0.07368		12		C	-3.90035	0.504913	-0.722139	1.7	0.081379		12		C	3.64818	0.686317	0.102649	1.7	0.062232		12		C	-3.57824	2.33785	-1.00173	1.7
C	4.04243	-0.284794	-1.43581	1.7	0.085666		12		C	4.20228	0.156919	-0.140306	1.7	0.082191		12		C	4.41081	-0.581993	-0.083525	0.101714	0.101714		12		C	3.19301	-0.204595	-2.09843	1.7	0.101559		12		C	-3.22542	1.04146	-1.63712	1.7	0.090808		12		C	3.79085	1.7857	-0.97125	1.7
C	-4.76002	-0.856037	-0.754743	1.7	0.070243		12		C	-5.17694	0.154881	-0.706345	1.7	0.069203		12		C	-4.93849	1.33867	-0.149138	0.074537	0.074537		12		C	-5.00944	-0.520763	-0.468042	1.7	0.069286		12		C	4.02154	1.97308	0.84259	1.7	0.066417		12		C	-4.49168	2.2731	-2.22754	1.7
C	4.22789	-1.08499	-0.14709	1.7	0.047796		12		C	4.00998	-1.27497	-0.610722	1.7	0.045834		12		C	4.32835	-0.659428	-1.59978	0.026358	0.026358		12		C	4.50302	-0.24973	-1.31808	1.7	0.033031		12		C	-4.3911	0.728704	-0.701839	1.7	0.035785		12		C	4.69817	0.617291	-0.619617	1.7
C	-4.12638	-2.1235	-0.154517	1.7	0.066499		12		C	-4.86124	-1.33421	-0.925544	1.7	0.063154		12		C	-5.17716	0.342487	-1.28312	0.053524	0.053524		12		C	-4.49999	-1.94492	-0.70182	1.7	0.056424		12		C	3.17123	3.14266	0.30518	1.7	0.062069		12		C	-3.70745	2.59909	-3.50024	1.7
C	-2.95543	-1.71222	0.741436	1.7	0.028521		12		C	-3.63227	-1.71827	-0.097448	1.7	0.018219		12		C	-4.34425	-0.915553	-1.03269	0.04876	0.04876		12		C	-3.22995	-2.17316	0.120973	1.7	0.049818		12		C	1.67604	2.77388	0.277056	1.7	-0.005275		12		C	-2.46931	1.70121	-3.59275	1.7
C	3.36761	-2.35888	-0.183433	1.7	0.09894		12		C	3.89779	-1.29544	-2.13863	1.7	0.081318		12		C	4.45033	0.747236	-2.19857	0.09612	0.09612		12		C	4.47597	-1.43985	-0.347541	1.7	0.094642		12		C	-4.11717	1.32452	0.687204	1.7	0.098012		12		C	4.49312	-0.513435	-1.63527	1.7
C	-0.147941	3.76437	-1.85167	1.7	-0.113884		12		C	-0.320399	3.74816	0.398061	1.7	-0.110445		12		C	0.246069	2.8261	1.72934	-0.113717	-0.113717		12		C	-0.256075	3.92406	-1.21625	1.7	-0.125206		12		C	0.748327	-2.86895	-2.84312	1.7	-0.142377		12		C	-0.130096	2.52653	2.87485	1.7
C	1.91365	-2.02535	-0.499526	1.7	0.103255		12		C	2.77389	-0.353611	-2.57829	1.7	0.084174		12		C	3.41596	1.67241	-1.55746	0.095712	0.095712		12		C	3.23918	-1.41886	0.544901	1.7	0.107548		12		C	-2.76865	0.863726	1.22714	1.7	0.100348		12		C	3.01331	-0.883085	-1.75317	1.7
C	-2.14666	-2.85142	1.35143	1.7	-0.068083		12		C	-3.1532	-3.1541	-0.272736	1.7	-0.057681		12		C	-4.5088	-1.93878	-2.14358	-0.103767	-0.103767		12		C	-2.63844	-3.5551	-0.102788	1.7	-0.106649		12		C	0.816676	3.83076	-0.427877	1.7	-0.047467		12		C	-1.62425	2.06206	-4.79847	1.7
C	1.03376	-3.24313	-0.694775	1.7	-0.506604		12		C	2.67766	-0.203462	-4.08282	1.7	-0.514641		12		C	3.5558	3.12285	-1.97219	-0.517469	-0.517469		12		C	3.12116	-2.69015	1.36735	1.7	-0.584851		12		C	-2.3913	1.53846	2.5319	1.7	-0.53691		12		C	2.76134	-1.8357	-2.90761	1.7
C	0.770802	0.028459	2.87233	1.7	0.64827		12		C	0.07129	-2.11248	2.31417	1.7	0.633614		12		C	0.620899	-3.03738	1.19955	0.638413	0.638413		12		C	1.08124	-0.076922	2.91662	1.7	0.636548		12		C	-0.936624	-1.67963	2.84071	1.7	0.610136		12		C	-0.171293	-2.23426	-0.846979	1.7
C	1.8975	-0.894043	3.23813	1.7	-0.612001		12		C	0.965357	-3.30692	2.09377	1.7	-0.627965		12		C	1.82645	-3.89412	1.45556	-0.631232	-0.631232		12		C	2.30585	-0.15961	3.79384	1.7	-0.60482		12		C	-2.2311	-1.82258	3.60365	1.7	-0.596604		12		C	0.453743	-3.60686	-0.945171	1.7
H	0.014431	4.21364	2.30118	1.1	0.461786		1		H	-0.134742	1.61805	4.34027	1.1	0.457448		1		H	-0.658577	-0.036471	4.76627	0.435742	0.435742		1		H	-0.027116	3.30525	3.45865	1.1	0.417693		1		H	-0.326046	-4.59588	1.4886	1.1	0.434762		1		H	-1.06884	-1.54538	3.75712	1.1
H	-5.10625	1.13902	-2.20705	1.1	0.436149		1		H	-5.01667	2.63657	-0.862332	1.1	0.435913		1		H	-3.79462	3.08883	1.21162	0.442982	0.442982		1		H	-5.17074	1.93989	-0.663573	1.1	0.438771		1		H	5.26296	-0.111737	0.801867	1.1	0.468437		1		H	-5.08964	2.29331	0.178962	1.1
H	4.18487	1.54372	-0.876034	1.1	0.410442		1		H	4.97689	-0.356294	1.54832	1.1	0.465722		1		H	4.9348	-2.40866	0.136811	0.433744	0.433744		1		H	3.00761	1.68297	-2.39145	1.1	0.411556		1		H	-3.27082	-0.510472	-2.76306	1.1	0.407712		1		H	4.78982	3.07167	0.0416844	1.1
H	-5.4364	-1.93406	-2.18839	1.1	0.429364		1		H	-6.08058	0.15407	-2.39483	1.1	0.428052		1		H	-5.56248	2.75844	-1.28672	0.429903	0.429903		1		H	-5.96671	-0.619743	-2.13144	1.1	0.429349		1		H	5.50382	2.7168	-0.115299	1.1	0.439471		1		H	-5.30214	4.01222	-2.32662	1.1
H	5.79875	-1.70487	0.837648	1.1	0.421148		1		H	4.99238	-2.9292	-0.213029	1.1	0.436068		1		H	5.26117	-1.80002	-2.89789	0.427646	0.427646		1		H	6.36906	-0.09607	-1.89229	1.1	0.429222		1		H	-6.32902	0.910946	-0.893142	1.1	0.425516		1		H	6.60244	0.577724	-0.138767	1.1
H	-2.88124	-2.63775	-1.55149	1.1	0.425564		1		H	-3.75515	-1.28595	-2.51549	1.1	0.420983		1		H	-3.93002	1.00226	-2.62793	0.428911	0.428911		1		H	-3.4785	-1.70906	-2.34309	1.1	0.428084		1		H	3.21635	2.96574	-1.64026	1.1	0.426645		1		H	-2.64966	4.12641	-2.90833	1.1
H	4.83205	-3.1813	-1.10105	1.1	0.429863		1		H	5.81666	-1.37551	-2.29911	1.1	0.427461		1		H	6.35414	0.528512	-2.14018	0.425844	0.425844		1		H	5.12353	-2.50367	-1.79746	1.1	0.437664		1		H	-4.84214	2.96062	0.009908	1.1	0.433934		1		H	5.80126	0.35114	-2.7355	1.1
H	0.868785	4.16933	-3.46311	1.1	0.421866		1		H	0.5191	4.98643	-0.852725	1.1	0.421732		1		H	1.66328	3.86717	0.893212	0.42055	0.42055		1		H	0.759765	4.3678	-2.8201	1.1	0.422556		1		H	1.98526	-1.42582	-2.4028	1.1	0.447667		1		H	-1.66762	2.61013	1.64796	1.1
H	-1.2799	-1.87243	2.80824	1.1	0.42149		1		H	-2.11594	-3.28192	1.37954	1.1	0.427472		1		H	-4.36507	-3.84802	-1.63772	0.462346	0.462346		1		H	-1.89512	-4.1716	1.61428	1.1	0.457753		1		H	-0.914252	2.97756	-0.036773	1.1	0.436447		1		H	-0.0928357	1.29254	-5.75421	1.1
H	1.70769	0.609471	1.14677	1.1	0.398809		1		H	1.18818	-1.04037	1.0006	1.1	0.389445		1		H	1.2893	-1.64001	2.5255	0.387454	0.387454		1		H	1.5072	1.85182	2.3837	1.1	0.374264		1		H	-1.70572	-2.61832	1.16005	1.1	0.370983		1		H	0.0940473	-2.25272	1.1696	1.1
H	-0.048899	-0.27689	-0.421463	1.1	0.241138		1		H	-0.285316	-0.384967	-0.553595	1.1	0.20543		1		H	-0.045022	-0.884522	-0.421797	0.183003	0.183003		1		H	-0.08033	-0.14575	0.292934	1.1	0.167284		1		H	-0.022622	-0.229689	0.576931	1.1	0.242086		1		H	-0.0948901	0.451142	-0.961991	1.1
H	0.628635	1.31905	-2.29762	1.1	0.226862		1		H	0.713008	1.80567	-1.29966	1.1	0.237292		1		H	0.936656	1.46907	-0.320548	0.206734	0.206734		1		H	0.288484	1.54386	-1.66083	1.1	0.230713		1		H	0.049814	-0.480287	-2.02722	1.1	0.171379		1		H	0.685431	2.51852	0.400603	1.1
H	-1.15794	0.875482	1.55486	1.1	0.19482		1		H	-1.41564	-0.318622	1.77663	1.1	0.233783		1		H	-1.46492	-1.46295	1.66606	0.199517	0.199517		1		H	-1.2678	0.985347	2.25104	1.1	0.217692		1		H	1.18584	-2.2563	1.59815	1.1	0.22025		1		H	-2.01024	-0.677001	0.434265	1.1
H	1.88359	3.33808	-1.28936	1.1	0.191478		1		H	1.72675	3.1896	0.571804	1.1	0.175842		1		H	2.08504	1.8133	1.98521	0.193216	0.193216		1		H	1.74129	3.45411	-0.575509	1.1	0.178793		1		H	-1.33977	-2.66896	-2.4983	1.1	0.211758		1		H	1.72657	1.54041	2.56143	1.1
H	-1.24855	3.11726	0.561632	1.1	0.186966		1		H	-1.23917	1.92292	2.43546	1.1	0.201144		1		H	-1.32754	0.800146	2.7	0.175115	0.175115		1		H	-1.50556	3.2013	1.08131	1.1	0.205473		1		H	1.42018	-3.68014	-0.466236	1.1	0.143898		1		H	-1.70986	0.343856	2.56785	1.1
H	-2.94517	0.819063	0.446481	1.1	0.118183		1		H	-3.03431	0.516948	0.945749	1.1	0.13179		1		H	-2.86614	-0.175249	1.05544	0.166682	0.166682		1		H	-2.82382	0.204087	1.12742	1.1	0.164229		1		H	1.87712	0.490445	1.34019	1.1	0.194867		1		H	-2.61971	0.416541	-1.2906	1.1
H	2.44603	0.288	-2.77578	1.1	0.196217		1		H	3.32634	2.1132	-0.473979	1.1	0.188909		1		H	3.55519	0.543661	1.53107	0.182358	0.182358		1		H	1.08359	-0.404281	-1.74236	1.1	0.192566		1		H	-1.0737	1.14441	-1.57284	1.1	0.202204		1		H	1.70406	2.12976	-1.38153	1.1
H	-3.31284	-0.403114	-2.31514	1.1	0.155679		1		H	-3.659	1.04296	-1.98281	1.1	0.150257		1		H	-3.07311	2.17969	-0.85099	0.165515	0.165515		1		H	-3.63911	0.500867	-1.7939	1.1	0.154352		1		H	3.85335	0.813255	-0.971198	1.1	0.164925		1		H	-3.23373	3.37729	-0.861275	1.1
H	4.47136	-0.873255	-2.25058	1.1	0.210962		1		H	5.14567	0.530366	-0.55095	1.1	0.222296		1		H	5.38726	-0.151977	0.175437	0.187961	0.187961		1		H	3.1496	-1.09489	-2.73023	1.1	0.207189		1		H	-3.21121	2.12138	-1.80329	1.1	0.214092		1		H	4.05783	2.13395	-1.97889	1.1
H	-5.24595	-0.28581	0.047583	1.1	0.166231		1		H	-5.51579	0.303437	0.326674	1.1	0.173025		1		H	-5.3122	0.910941	0.78933	0.18193	0.18193		1		H	-5.32967	-0.418727	0.576335	1.1	0.180319		1		H	3.82459	1.82633	1.91178	1.1	0.196149		1		H	-4.89209	1.25417	-2.29776	1.1
H	3.93149	-0.454215	0.708719	1.1	0.110619		1		H	3.09169	-1.68745	-0.165907	1.1	0.146397		1		H	3.37069	-1.11636	-1.882	0.162888	0.162888		1		H	4.6284	0.690244	-0.760735	1.1	0.155051		1		H	-4.51269	-0.363084	-0.622313	1.1	0.142897		1		H	4.46016	0.277551	0.39577	1.1
H	-4.88594	-2.67081	0.411313	1.1	0.197282		1		H	-5.73129	-1.93142	-0.637307	1.1	0.198699		1		H	-6.23961	0.082253	-1.31219	0.208099	0.208099		1		H	-5.27381	-2.65611	-0.397594	1.1	0.20483		1		H	3.32703	4.01622	0.94485	1.1	0.213405		1		H	-4.34984	2.42919	-4.36922	1.1
H	-3.33748	-1.06672	1.55394	1.1	0.136351		1		H	-3.84752	-1.54047	0.970682	1.1	0.157344		1		H	-4.64856	-1.36516	-0.073976	0.185009	0.185009		1		H	-3.4697	-2.04898	1.19024	1.1	0.178029		1		H	1.3232	2.6446	1.31299	1.1	0.176556		1		H	-2.79512	0.651558	-3.68004	1.1
H	3.38811	-2.82993	0.818076	1.1	0.12884		1		H	3.63105	-2.31473	-2.46788	1.1	0.15979		1		H	4.2281	0.699455	-3.28008	0.140839	0.140839		1		H	5.35416	-1.37556	0.319435	1.1	0.153604		1		H	-4.8951	0.970312	1.38746	1.1	0.14471		1		H	5.02402	-1.41624	-1.28593	1.1
H	-1.15496	3.3674	-1.70422	1.1	0.21011		1		H	-1.32221	3.31834	0.412109	1.1	0.222302		1		H	-0.806647	2.65831	1.49598	0.206775	0.206775		1		H	-1.27846	3.55448	-1.09655	1.1	0.203513		1		H	0.849269	-3.94864	-2.96638	1.1	0.23181		1		H	-0.0430158	2.42168	3.95916	1.1
H	-0.140325	4.81986	-1.54691	1.1	0.171358		1		H	-0.256613	4.51693	1.17958	1.1	0.176328		1		H	0.308019	3.3124	2.71304	0.169021	0.169021		1		H	-0.235431	4.97706	-0.911214	1.1	0.191604		1		H	0.53233	-2.43115	-3.82404	1.1	0.203316		1		H	0.340164	3.48335	2.59653	1.1
H	1.5201	-1.4455	0.34922	1.1	0.106428		1		H	1.83017	-0.75339	-2.17705	1.1	0.153053		1		H	2.42547	1.29581	-1.85555	0.141305	0.141305		1		H	3.30812	-0.537595	1.19767	1.1	0.162423		1		H	-2.81386	-0.227775	1.3566	1.1	0.123109		1		H	2.696	-1.32959	-0.801607	1.1
H	-2.79867	-3.44616	2.00563	1.1	0.174118		1		H	-3.96353	-3.83322	0.028244	1.1	0.170517		1		H	-5.57062	-2.16456	-2.27593	0.209392	0.209392		1		H	-3.41798	-4.31536	0.007508	1.1	0.209669		1		H	0.784633	4.71224	0.230878	1.1	0.16943		1		H	-2.26796	2.05802	-5.68497	1.1
H	-1.7833	-3.50886	0.559902	1.1	0.195982		1		H	-2.93895	-3.34294	-1.32675	1.1	0.184927		1		H	-4.13415	-1.52723	-3.08364	0.218777	0.218777		1		H	-2.24147	-3.63075	-1.11665	1.1	0.220505		1		H	1.30123	4.14427	-1.3554	1.1	0.179695		1		H	-1.20682	3.06589	-4.67248	1.1
H	0.018477	-2.916	-0.936695	1.1	0.163397		1		H	1.86287	0.477746	-4.33951	1.1	0.192234		1		H	2.75893	3.71438	-1.51284	0.18038	0.18038		1		H	2.29351	-2.63215	2.08229	1.1	0.18721		1		H	-1.42791	1.16757	2.89322	1.1	0.188832		1		H	1.71285	-2.14782	-2.94367	1.1
H	1.41883	-3.8624	-1.50692	1.1	0.219243		1		H	3.6142	0.193102	-4.4794	1.1	0.219984		1		H	4.52724	3.5099	-1.65806	0.214284	0.214284		1		H	2.99339	-3.55032	0.704821	1.1	0.239538		1		H	-2.33923	2.62008	2.38628	1.1	0.209357		1		H	3.04877	-1.36377	-3.85077	1.1
H	0.998521	-3.83362	0.225444	1.1	0.175416		1		H	2.48266	-1.17476	-4.54658	1.1	0.179515		1		H	3.47531	3.2177	-3.05903	0.174435	0.174435		1		H	4.03698	-2.85098	1.94332	1.1	0.210949		1		H	-3.1519	1.33973	3.29294	1.1	0.179904		1		H	3.36629	-2.7392	-2.7897	1.1
H	2.82734	-0.6546	2.7171	1.1	0.193015		1		H	2.0042	-3.03497	1.88066	1.1	0.166073		1		H	2.70207	-3.37491	1.04784	0.252637	0.252637		1		H	3.01634	0.650462	3.60952	1.1	0.194587		1		H	-3.0726	-2.12368	2.97329	1.1	0.177415		1		H	1.51013	-3.57431	-0.65915	1.1
H	1.58466	-1.90621	2.95563	1.1	0.252592		1		H	0.556867	-3.86414	1.24295	1.1	0.250759		1		H	1.69926	-4.85921	0.965455	0.21723	0.21723		1		H	2.8022	-1.12141	3.66232	1.1	0.218912		1		H	-2.45993	-0.881303	4.10457	1.1	0.223575		1		H	0.36869	-3.97308	-1.96804	1.1
H	2.06049	-0.875977	4.31692	1.1	0.228786		1		H	0.92941	-3.95476	2.97107	1.1	0.239225		1		H	1.98728	-4.04357	2.52695	0.210206	0.210206		1		H	1.98079	-0.096044	4.8377	1.1	0.243502		1		H	-2.09365	-2.58645	4.37594	1.1	0.233789		1		H	-0.0529167	-4.30666	-0.273465	1.1
Na	-0.924413	2.11695	4.18156	2.27	0.717117		23		Na	2.38639	0.622288	2.58006	2.27	0.577838		23		Na	-1.69784	-2.67945	-1.08672	0.609418	0.609418		23		Na	0.117208	-2.2881	0.80707	2.27	0.514818		23		Na	3.47108	-2.30834	-0.473103	2.27	0.64483		23		Na	0.192363	-0.0337841	-3.15999	2.27
E	-2127.83								E	-2127.85								E	-2127.86								E	-2127.86								E	-2127.84								E	-2127.88
ZPE	0.603744								ZPE	0.604114								ZPE	0.603336								ZPE	0.602733								ZPE	0.604529								ZPE	0.603885
G	-2127.3								G	-2127.32								G	-2127.32								G	-2127.33								G	-2127.31								G	-2127.34
ΔG	19.2294								ΔG	5.502								ΔG	2.51067								ΔG	0								ΔG	12.8131								ΔG	-8.67407
[truncated: 3 more columns]

## Sheet: Lewis A + Potassium
[LeA+K]+ Theoretical Structure 1									[LeA+K]+ Theoretical Structure 2									[LeA+K]+ Theoretical Structure 3									[LeA+K]+ Theoretical Structure 4
Atom	x	y	z	VdW Radii	P. charge	TOTAL z	Atom Label		Atom	x	y	z	VdW Radii	P. charge	TOTAL z	Atom Label		Atom	x	y	z	VdW Radii	P. charge	TOTAL z	Atom Label		Atom	x	y	z	VdW Radii	P. charge	TOTAL z	Atom Label
O	-1.44092	0.425711	-1.47854	1.52	-0.526562	1	16		O	1.24235	-0.742719	-0.106369	1.52	-0.516845	1	16		O	-1.55924	0.945356	-0.36494	1.52	-0.507723	1	16		O	-1.39809	1.75409	-0.340825	1.52	-0.528378	1	16
O	2.14786	0.581448	-1.14502	1.52	-0.572342	TOTAL mass	16		O	-2.13228	0.123568	0.297129	1.52	-0.545878	TOTAL mass	16		O	1.99097	1.13347	-0.334432	1.52	-0.543771	TOTAL mass	16		O	2.02007	0.891083	0.194457	1.52	-0.500439	TOTAL mass	16
O	0.747421	3.19667	-0.833614	1.52	-0.529669	568	16		O	-0.715802	-1.10074	2.87105	1.52	-0.522185	568	16		O	0.451675	3.14871	1.57155	1.52	-0.5155	568	16		O	0.293874	0.262661	2.57622	1.52	-0.513302	568	16
O	-1.96947	-1.14898	0.060322	1.52	-0.514485		16		O	2.9922	0.527873	-0.871603	1.52	-0.566639		16		O	-2.505	-1.1318	-0.463378	1.52	-0.551354		16		O	-1.802	2.06022	-2.55531	1.52	-0.538937		16
O	2.0044	-1.75481	-1.21748	1.52	-0.48609		16		O	-3.58454	-1.62135	-0.236679	1.52	-0.506117		16		O	2.30522	-1.17748	-0.515266	1.52	-0.537642		16		O	2.41706	0.174325	-1.98284	1.52	-0.548172		16
O	-0.404228	3.78003	1.00715	1.52	-0.709703		16		O	0.815214	0.046741	4.07603	1.52	-0.631979		16		O	-0.86564	2.73883	3.38574	1.52	-0.608957		16		O	-1.17969	-1.43956	2.69712	1.52	-0.648398		16
O	-4.19116	0.447418	-2.28044	1.52	-0.651031		16		O	2.98385	-2.63214	0.918595	1.52	-0.644972		16		O	-4.00794	2.14543	-0.072803	1.52	-0.649919		16		O	-4.0897	1.40328	0.177446	1.52	-0.64948		16
O	4.80262	0.568118	-1.57002	1.52	-0.632506		16		O	-4.2699	1.82328	0.680059	1.52	-0.658576		16		O	3.27722	1.59786	-2.68592	1.52	-0.623267		16		O	4.01257	2.74742	-0.01371	1.52	-0.654832		16
O	-5.63051	-1.93412	-1.48514	1.52	-0.647701		16		O	5.47979	-2.7715	-0.534222	1.52	-0.642837		16		O	-6.20089	0.596068	-1.17438	1.52	-0.642827		16		O	-5.82805	2.70051	-1.74472	1.52	-0.642873		16
O	5.68826	-1.16511	0.560531	1.52	-0.631171		16		O	-5.44247	1.67306	-1.86014	1.52	-0.664057		16		O	5.8267	0.355348	-2.08675	1.52	-0.635595		16		O	6.16676	0.935668	-0.432381	1.52	-0.662627		16
O	-3.56878	-3.46062	-0.394022	1.52	-0.647516		16		O	4.95478	-0.822218	-2.50367	1.52	-0.64575		16		O	-4.72635	-1.52723	-2.28152	1.52	-0.646233		16		O	-3.87112	4.01932	-3.2654	1.52	-0.646363		16
O	4.10548	-3.32249	0.062052	1.52	-0.64204		16		O	-5.8054	-1.05179	-2.04668	1.52	-0.640385		16		O	4.92571	-2.10814	-1.42063	1.52	-0.650824		16		O	5.23469	-0.365327	-2.64533	1.52	-0.650268		16
O	0.225829	2.20764	-4.34166	1.52	-0.619213		16		O	-0.996357	-3.72687	0.29917	1.52	-0.628498		16		O	-0.091008	4.03145	-1.9513	1.52	-0.625864		16		O	-1.49061	2.72039	2.33746	1.52	-0.647679		16
O	-0.946006	-1.81448	2.51624	1.52	-0.646154		16		O	4.07778	3.18844	-1.2933	1.52	-0.668217		16		O	-2.26321	-3.93567	0.269523	1.52	-0.663271		16		O	-0.894767	1.71625	-5.25336	1.52	-0.681956		16
O	-0.446283	1.05726	3.19474	1.52	-0.628057		16		O	0.150508	3.20533	0.792407	1.52	-0.624015		16		O	0.47575	-1.62373	2.44556	1.52	-0.577128		16		O	-0.535375	-1.72592	-1.88955	1.52	-0.593141		16
N	0.814008	1.19086	1.32168	1.55	-0.587751		14		N	-0.508692	1.59387	2.21814	1.55	-0.590688		14		N	0.836109	0.606635	2.46941	1.55	-0.635505		14		N	-0.102646	-1.62323	0.328989	1.55	-0.605822		14
C	-0.212374	0.489719	-0.774679	1.7	0.08948		12		C	0.209482	0.083202	0.425365	1.7	0.104103		12		C	-0.323885	0.711864	0.283799	1.7	0.128777		12		C	-0.366413	0.793581	-0.156475	1.7	0.08504		12
C	0.894442	0.926335	-1.74007	1.7	0.078152		12		C	-1.05099	-0.794837	0.43512	1.7	0.114678		12		C	0.666597	1.66101	-0.406247	1.7	0.056624		12		C	0.793951	1.51188	0.546139	1.7	0.078985		12
C	-0.306543	1.43989	0.438397	1.7	-0.106709		12		C	0.51779	0.658951	1.81974	1.7	-0.05015		12		C	-0.402164	0.951225	1.79861	1.7	-0.057513		12		C	-0.907944	-0.44268	0.588334	1.7	-0.019276		12
C	0.89799	2.42658	-2.0329	1.7	0.062472		12		C	-1.12678	-1.7251	1.65862	1.7	0.035497		12		C	0.632897	3.08739	0.160981	1.7	0.065847		12		C	0.695669	1.52855	2.07549	1.7	0.045496		12
C	-0.378214	2.87238	-0.071893	1.7	0.393809		12		C	0.556293	-0.487602	2.82881	1.7	0.310477		12		C	-0.679053	2.43596	2.05727	1.7	0.299703		12		C	-0.95263	-0.205082	2.10059	1.7	0.289393		12
C	-2.4855	-0.097499	-0.715609	1.7	0.381591		12		C	2.57674	-0.469896	0.077296	1.7	0.365313		12		C	-2.66682	0.2109	-0.001129	1.7	0.367222		12		C	-2.30909	1.48653	-1.3488	1.7	0.353989		12
C	2.71682	-0.640065	-1.62773	1.7	0.296223		12		C	-3.42421	-0.416417	0.451232	1.7	0.310016		12		C	2.21562	0.044489	-1.20877	1.7	0.295483		12		C	2.52733	1.23924	-1.05889	1.7	0.297615		12
C	-3.60947	-0.623399	-1.58866	1.7	0.082831		12		C	3.32202	-1.78162	-0.146827	1.7	0.077197		12		C	-3.86559	0.878988	-0.65917	1.7	0.079221		12		C	-3.63636	2.10778	-0.945841	1.7	0.075109		12
C	4.18664	-0.633099	-1.19179	1.7	0.086478		12		C	-4.44931	0.612515	-0.017048	1.7	0.102432		12		C	3.45632	0.362238	-2.05198	1.7	0.101154		12		C	3.98247	1.66896	-0.909395	1.7	0.122572		12
C	-4.65317	-1.31731	-0.686423	1.7	0.070494		12		C	4.83661	-1.56854	-0.200678	1.7	0.072071		12		C	-5.1266	0.031593	-0.468455	1.7	0.070304		12		C	-4.63963	2.04147	-2.09765	1.7	0.072449		12
C	4.31726	-0.941367	0.299102	1.7	0.048623		12		C	-4.36447	0.80695	-1.52237	1.7	0.02894		12		C	4.72308	0.275844	-1.20677	1.7	0.033646		12		C	4.81639	0.489732	-0.434432	1.7	0.019017		12
C	-4.02071	-2.3134	0.302027	1.7	0.068196		12		C	5.1925	-0.435656	-1.1614	1.7	0.055615		12		C	-4.86929	-1.42163	-0.8755	1.7	0.055528		12		C	-4.02306	2.61454	-3.37505	1.7	0.055574		12
C	-2.87579	-1.61695	1.04171	1.7	0.025443		12		C	4.39485	0.814975	-0.786048	1.7	0.051317		12		C	-3.63355	-1.95063	-0.142419	1.7	0.050632		12		C	-2.69011	1.91688	-3.66718	1.7	0.021068		12
C	3.50989	-2.20052	0.654847	1.7	0.098409		12		C	-4.50902	-0.545547	-2.22931	1.7	0.096262		12		C	4.75752	-1.07744	-0.481375	1.7	0.0949		12		C	4.64686	-0.683078	-1.40787	1.7	0.092939		12
C	-0.122489	2.81174	-3.11841	1.7	-0.114539		12		C	-0.410102	-3.06236	1.39801	1.7	-0.113647		12		C	-0.411889	3.94518	-0.580054	1.7	-0.12547		12		C	-0.115282	2.70392	2.63931	1.7	-0.09012		12
C	2.06822	-2.07694	0.174404	1.7	0.104378		12		C	-3.4896	-1.53432	-1.66384	1.7	0.09766		12		C	3.47539	-1.33151	0.305669	1.7	0.108352		12		C	3.1664	-1.0022	-1.62547	1.7	0.099675		12
C	-2.07448	-2.489	2.00219	1.7	-0.060933		12		C	4.69996	1.97911	-1.71545	1.7	-0.111118		12		C	-3.30121	-3.38177	-0.533517	1.7	-0.104121		12		C	-2.01855	2.51383	-4.88825	1.7	-0.063228		12
C	1.24915	-3.33764	0.362349	1.7	-0.505623		12		C	-3.65529	-2.94266	-2.19733	1.7	-0.520524		12		C	3.43892	-2.73745	0.877808	1.7	-0.573074		12		C	2.96526	-2.01314	-2.73923	1.7	-0.562714		12
C	0.63731	0.861243	2.61122	1.7	0.63029		12		C	-0.651726	2.80088	1.64941	1.7	0.646451		12		C	1.16911	-0.662283	2.7916	1.7	0.63263		12		C	-0.0835849	-2.24985	-0.859946	1.7	0.624139		12
C	1.78989	0.199618	3.3146	1.7	-0.612084		12		C	-1.84932	3.5995	2.08111	1.7	-0.633111		12		C	2.38634	-0.817462	3.67156	1.7	-0.605441		12		C	0.521682	-3.63557	-0.855906	1.7	-0.615627		12
H	1.84713	0.546165	4.34793	1.1	0.222291		1		H	0.771581	-0.670377	4.72249	1.1	0.434445		1		H	-0.10232	2.42563	3.88958	1.1	0.417921		1		H	-1.19784	-1.30572	3.65372	1.1	0.439307		1
H	-0.084223	4.61985	0.646345	1.1	0.450173		1		H	3.54434	-3.41779	0.840869	1.1	0.442229		1		H	-4.85768	2.49949	-0.372527	1.1	0.43977		1		H	-4.9958	1.69764	0.348719	1.1	0.440635		1
H	-4.9853	0.09747	-2.70931	1.1	0.435579		1		H	-4.94559	2.42578	0.340373	1.1	0.433897		1		H	3.11748	2.2486	-1.98866	1.1	0.411389		1		H	4.9437	2.96518	0.127147	1.1	0.433526		1
H	4.21141	1.28045	-1.29087	1.1	0.411023		1		H	5.45649	-2.84066	-1.50114	1.1	0.429446		1		H	-6.12872	0.279599	-2.08825	1.1	0.429173		1		H	-5.68415	3.64347	-1.91992	1.1	0.429468		1
H	-5.28055	-2.81042	-1.71102	1.1	0.429392		1		H	-5.28547	2.0457	-2.73618	1.1	0.427132		1		H	6.596	0.683678	-1.60649	1.1	0.428363		1		H	6.67569	0.406208	0.193388	1.1	0.433024		1
H	5.84013	-1.11117	1.51202	1.1	0.420383		1		H	3.99742	-0.816566	-2.64581	1.1	0.424814		1		H	-3.85473	-1.17835	-2.51696	1.1	0.425623		1		H	-3.10693	4.19538	-2.6982	1.1	0.426932		1
H	-2.731	-3.2297	-0.821906	1.1	0.425745		1		H	-6.40962	-0.301871	-2.14847	1.1	0.425418		1		H	5.57966	-1.77959	-2.05758	1.1	0.437023		1		H	6.06969	0.0807427	-2.43726	1.1	0.433636		1
H	5.06296	-3.1912	0.138713	1.1	0.429098		1		H	-1.93382	-3.8636	0.489535	1.1	0.419795		1		H	0.570423	4.72203	-2.07446	1.1	0.420605		1		H	-1.61448	2.70248	1.3769	1.1	0.43807		1
H	0.957199	2.69817	-4.73558	1.1	0.420617		1		H	4.65982	3.64609	-0.67569	1.1	0.448164		1		H	-2.6492	-4.28109	1.08317	1.1	0.445494		1		H	-0.527471	2.08069	-6.06746	1.1	0.450099		1
H	-1.23191	-1.031	3.00621	1.1	0.420171		1		H	-1.22217	1.24334	2.84273	1.1	0.383842		1		H	1.53096	1.34061	2.52717	1.1	0.373417		1		H	0.163694	-2.13953	1.15881	1.1	0.389799		1
H	1.69291	0.980406	0.85972	1.1	0.396413		1		H	0.002959	0.90844	-0.262956	1.1	0.148883		1		H	0.009481	-0.310492	0.105402	1.1	0.126576		1		H	-0.00397162	0.465631	-1.12845	1.1	0.147619		1
H	0.042378	-0.500724	-0.407106	1.1	0.239545		1		H	-1.00606	-1.44713	-0.442991	1.1	0.205621		1		H	0.378439	1.74139	-1.46051	1.1	0.228353		1		H	0.80233	2.54952	0.187633	1.1	0.189697		1
H	0.763699	0.394115	-2.68819	1.1	0.224545		1		H	1.47296	1.19109	1.82329	1.1	0.200088		1		H	-1.19072	0.342	2.24449	1.1	0.211448		1		H	-1.93406	-0.63012	0.252817	1.1	0.222665		1
H	-1.20621	1.20745	1.01097	1.1	0.18242		1		H	-2.17205	-1.97928	1.84253	1.1	0.190965		1		H	1.61957	3.53033	-0.010869	1.1	0.175298		1		H	1.72087	1.66181	2.43433	1.1	0.209067		1
H	1.8967	2.68954	-2.39347	1.1	0.188		1		H	1.31698	-1.22582	2.53058	1.1	0.177868		1		H	-1.59687	2.73676	1.54305	1.1	0.205853		1		H	-1.741	0.518807	2.32943	1.1	0.214991		1
H	-1.29693	2.98279	-0.668951	1.1	0.176929		1		H	2.80876	-0.097224	1.08524	1.1	0.160052		1		H	-2.81984	0.187154	1.08926	1.1	0.15726		1		H	-2.43104	0.402465	-1.50034	1.1	0.173454		1
H	-2.89874	0.680369	-0.042354	1.1	0.112384		1		H	-3.61393	-0.648561	1.50468	1.1	0.18188		1		H	1.35895	-0.067472	-1.88177	1.1	0.180709		1		H	1.94709	2.06206	-1.49428	1.1	0.175222		1
H	2.65728	-0.633897	-2.72078	1.1	0.194447		1		H	2.97304	-2.19635	-1.10615	1.1	0.162508		1		H	-3.64194	0.967306	-1.73501	1.1	0.157678		1		H	-3.44295	3.16564	-0.697108	1.1	0.149495		1
H	-3.17342	-1.36112	-2.28115	1.1	0.157185		1		H	-5.43177	0.176525	0.207479	1.1	0.187449		1		H	3.53026	-0.388116	-2.84259	1.1	0.203963		1		H	4.34191	1.96168	-1.90598	1.1	0.177521		1
H	4.68974	-1.43595	-1.73648	1.1	0.209217		1		H	5.17407	-1.3034	0.808927	1.1	0.181211		1		H	-5.3969	0.066403	0.594363	1.1	0.180377		1		H	-4.90065	0.988353	-2.26031	1.1	0.18322		1
H	-5.16542	-0.528032	-0.120756	1.1	0.16449		1		H	-3.39808	1.26804	-1.76662	1.1	0.156711		1		H	4.72913	1.09638	-0.474395	1.1	0.154511		1		H	4.48873	0.209117	0.573969	1.1	0.187081		1
H	3.94304	-0.077934	0.875223	1.1	0.110567		1		H	6.26523	-0.231799	-1.09363	1.1	0.205142		1		H	-5.74514	-2.0251	-0.618545	1.1	0.203441		1		H	-4.71381	2.45428	-4.20811	1.1	0.20633		1
H	-4.78775	-2.6636	0.999055	1.1	0.195477		1		H	4.64321	1.10225	0.249073	1.1	0.171451		1		H	-3.81726	-1.90636	0.944287	1.1	0.167862		1		H	-2.88715	0.846434	-3.84965	1.1	0.177883		1
H	-3.28538	-0.752532	1.59721	1.1	0.131338		1		H	-4.28627	-0.417017	-3.30435	1.1	0.13941		1		H	5.58749	-1.07081	0.247488	1.1	0.151678		1		H	5.11307	-1.58523	-0.974348	1.1	0.153988		1
H	3.48194	-2.30573	1.75658	1.1	0.127634		1		H	0.641856	-2.92676	1.14005	1.1	0.208751		1		H	-1.40398	3.4901	-0.527604	1.1	0.208857		1		H	-0.0497323	2.65593	3.72916	1.1	0.19508		1
H	-1.12052	2.43904	-2.8774	1.1	0.210743		1		H	-0.465506	-3.65774	2.32038	1.1	0.167762		1		H	-0.458893	4.92658	-0.092783	1.1	0.187366		1		H	0.382857	3.63374	2.31926	1.1	0.157323		1
H	-0.166067	3.90767	-3.18502	1.1	0.170243		1		H	-2.49319	-1.15177	-1.93284	1.1	0.140829		1		H	3.42376	-0.586249	1.11146	1.1	0.153203		1		H	2.75775	-1.38261	-0.679994	1.1	0.174405		1
H	1.59997	-1.26744	0.753928	1.1	0.106981		1		H	5.78436	2.10586	-1.79897	1.1	0.205795		1		H	-4.20615	-3.9965	-0.479079	1.1	0.202931		1		H	-2.75023	2.53809	-5.70451	1.1	0.194274		1
H	-2.74286	-2.84489	2.79918	1.1	0.17011		1		H	4.32117	1.75778	-2.7162	1.1	0.204063		1		H	-2.94899	-3.40789	-1.56687	1.1	0.206108		1		H	-1.70869	3.54087	-4.669	1.1	0.195746		1
H	-1.69379	-3.36474	1.47358	1.1	0.194094		1		H	-2.85922	-3.58255	-1.80745	1.1	0.184297		1		H	2.56367	-2.87944	1.51948	1.1	0.169621		1		H	1.90725	-2.27186	-2.84315	1.1	0.167338		1
H	0.244114	-3.17287	-0.036341	1.1	0.164487		1		H	-4.6276	-3.34233	-1.90233	1.1	0.213563		1		H	3.44282	-3.46938	0.065564	1.1	0.228743		1		H	3.35505	-1.61619	-3.68048	1.1	0.224159		1
H	1.71565	-4.17399	-0.161559	1.1	0.216343		1		H	-3.59439	-2.94299	-3.28972	1.1	0.173995		1		H	4.3282	-2.91862	1.48834	1.1	0.205952		1		H	3.50927	-2.93528	-2.51563	1.1	0.202424		1
H	1.16401	-3.57642	1.42623	1.1	0.175811		1		H	-2.7317	3.17385	1.58854	1.1	0.254288		1		H	3.08266	0.021536	3.58911	1.1	0.191641		1		H	1.52908	-3.62756	-0.427753	1.1	0.204314		1
H	2.74659	0.368272	2.81447	1.1	0.191719		1		H	-1.72049	4.64001	1.78248	1.1	0.211658		1		H	2.90432	-1.74891	3.44236	1.1	0.216873		1		H	0.562053	-4.02271	-1.87374	1.1	0.219846		1
H	1.58289	-0.876889	3.32803	1.1	0.250911		1		H	-2.00193	3.54396	3.1626	1.1	0.204644		1		H	2.04766	-0.875188	4.71153	1.1	0.240637		1		H	-0.0938985	-4.30764	-0.249067	1.1	0.231267		1
K	-1.48195	3.36479	3.41232	2.8	0.828507		39		K	1.47237	2.95657	-1.29674	2.8	0.750089		39		K	0.128596	-2.81417	0.123853	2.8	0.69526		39		K	0.300413	-0.0241623	-3.66505	2.8	0.681669		39
E	-2565.46								E	-2565.48								E	-2565.48								E	-2565.49
ZPE	0.603357								ZPE	0.603581								ZPE	0.603014								ZPE	0.603382
G	-2564.92								G	-2564.94								G	-2564.95								G	-2564.96
ΔG	13.1589								ΔG	2.20005								ΔG	0								ΔG	-7.56086

## Sheet: Lewis A + Rubidium
[LeA+Rb]+ Theoretical Structure 1									[LeA+Rb]+ Theoretical Structure 2									[LeA+Rb]+ Theoretical Structure 3
Atom	x	y	z	VdW Radii	P. charge	TOTAL z	Atom Label		Atom	x	y	z	VdW Radii	P. charge	TOTAL z	Atom Label		Atom	x	y	z	VdW Radii	P. charge	TOTAL z	Atom Label
O	-1.05242	1.10241	-0.190577	1.52	-0.518411	1	16		O	-1.54446	1.24614	-0.352637	1.52	-0.511688	1	16		O	-1.34339	1.78227	-0.426257	1.52	-0.533954	1	16
O	2.29412	0.214144	0.391235	1.52	-0.550343	TOTAL mass	16		O	2.0022	1.46386	-0.276344	1.52	-0.549562	TOTAL mass	16		O	2.05867	0.900565	0.179865	1.52	-0.508515	TOTAL mass	16
O	1.01925	2.24586	2.48329	1.52	-0.52487	614.5	16		O	0.415758	3.41218	1.65641	1.52	-0.518661	614.5	16		O	0.283202	0.310074	2.5304	1.52	-0.516559	614.5	16
O	-2.89625	-0.184406	-0.629563	1.52	-0.57057		16		O	-2.60013	-0.773846	-0.469613	1.52	-0.555376		16		O	-1.86888	2.1621	-2.59809	1.52	-0.536451		16
O	3.77712	1.61062	-0.740605	1.52	-0.512431		16		O	2.37607	-0.834236	-0.486257	1.52	-0.556703		16		O	2.50417	0.163156	-1.98072	1.52	-0.567879		16
O	-0.507877	1.60228	4.02094	1.52	-0.650069		16		O	-0.906039	2.93947	3.45131	1.52	-0.627831		16		O	-1.20169	-1.38191	2.64118	1.52	-0.665009		16
O	-2.6458	3.28597	0.416368	1.52	-0.659642		16		O	-3.92145	2.56956	0.00025582	1.52	-0.664668		16		O	-3.9866	1.19661	0.175241	1.52	-0.665465		16
O	4.39681	-1.35399	1.25656	1.52	-0.672321		16		O	3.27064	1.98709	-2.6283	1.52	-0.640586		16		O	4.08242	2.73215	0.00613554	1.52	-0.671327		16
O	-5.1802	3.26477	-0.94361	1.52	-0.65907		16		O	-6.20647	1.16144	-1.09729	1.52	-0.658518		16		O	-5.88952	2.4631	-1.60923	1.52	-0.658626		16
O	5.46028	-2.11097	-1.22186	1.52	-0.677196		16		O	5.85307	0.809454	-2.03606	1.52	-0.650545		16		O	6.21528	0.880598	-0.324313	1.52	-0.676623		16
O	-4.84112	0.922431	-2.4749	1.52	-0.660971		16		O	-4.85475	-1.01085	-2.26604	1.52	-0.660914		16		O	-4.09074	3.98778	-3.13127	1.52	-0.660655		16
O	5.89151	0.37411	-2.33094	1.52	-0.655911		16		O	5.02295	-1.68062	-1.38213	1.52	-0.669913		16		O	5.32948	-0.436663	-2.54633	1.52	-0.668751		16
O	1.31624	3.9106	-0.793465	1.52	-0.646509		16		O	-0.104802	4.36455	-1.8511	1.52	-0.643712		16		O	-1.47685	2.78331	2.22385	1.52	-0.663127		16
O	-4.22353	-2.80822	-0.453527	1.52	-0.706905		16		O	-2.51433	-3.61074	0.214747	1.52	-0.702018		16		O	-1.05419	1.97882	-5.34943	1.52	-0.720725		16
O	-0.0720009	-2.44805	1.83654	1.52	-0.622298		16		O	0.504871	-1.37523	2.46808	1.52	-0.561686		16		O	-0.502763	-1.72824	-1.93034	1.52	-0.583217		16
N	0.679337	-0.506597	2.69972	1.55	-0.585197		14		N	0.83241	0.862919	2.49688	1.55	-0.630623		14		N	-0.0765725	-1.59639	0.290094	1.55	-0.600213		14
C	-0.0435921	0.414696	0.545567	1.7	0.114052		12		C	-0.316866	0.995184	0.306596	1.7	0.130773		12		C	-0.321552	0.814309	-0.221512	1.7	0.087905		12
C	1.25564	1.18208	0.258511	1.7	0.114896		12		C	0.671208	1.97062	-0.350626	1.7	0.058829		12		C	0.830239	1.53257	0.496267	1.7	0.081838		12
C	-0.323091	0.310885	2.05664	1.7	-0.054386		12		C	-0.407747	1.19833	1.82598	1.7	-0.065918		12		C	-0.882363	-0.411931	0.526131	1.7	-0.024998		12
C	1.41467	2.43984	1.13086	1.7	0.0372		12		C	0.610995	3.38386	0.2475	1.7	0.068593		12		C	0.702154	1.56687	2.02391	1.7	0.048077		12
C	-0.277808	1.7123	2.66355	1.7	0.326783		12		C	-0.709155	2.67279	2.117	1.7	0.321278		12		C	-0.95537	-0.156945	2.03395	1.7	0.307721		12
C	-2.39509	0.962403	0.0736316	1.7	0.369126		12		C	-2.68277	0.564967	0.0175853	1.7	0.371787		12		C	-2.27813	1.49389	-1.40802	1.7	0.355502		12
C	3.60776	0.713122	0.316819	1.7	0.322354		12		C	2.25327	0.391623	-1.16349	1.7	0.308918		12		C	2.60256	1.23154	-1.06244	1.7	0.312475		12
C	-3.07032	2.23918	-0.418161	1.7	0.088316		12		C	-3.85346	1.30824	-0.610371	1.7	0.090405		12		C	-3.63154	1.98973	-0.924243	1.7	0.086749		12
C	4.58085	-0.455281	0.188958	1.7	0.113253		12		C	3.484	0.752322	-2.00402	1.7	0.114043		12		C	4.05899	1.64289	-0.875386	1.7	0.136751		12
C	-4.59424	2.11824	-0.38322	1.7	0.083776		12		C	-5.15515	0.526459	-0.417393	1.7	0.082405		12		C	-4.67439	1.90737	-2.03937	1.7	0.086126		12
C	4.42437	-1.13773	-1.16043	1.7	0.039743		12		C	4.7516	0.695443	-1.15758	1.7	0.04443		12		C	4.85873	0.456475	-0.361368	1.7	0.026726		12
C	-5.04812	0.836223	-1.07591	1.7	0.065939		12		C	-4.97958	-0.928826	-0.856931	1.7	0.065558		12		C	-4.15124	2.58354	-3.30812	1.7	0.067097		12
C	-4.30877	-0.357871	-0.468763	1.7	0.052348		12		C	-3.76536	-1.53648	-0.14888	1.7	0.05158		12		C	-2.78518	1.99737	-3.68035	1.7	0.022292		12
C	4.57485	-0.10719	-2.28608	1.7	0.110699		12		C	4.82194	-0.659771	-0.438617	1.7	0.109028		12		C	4.6977	-0.72633	-1.32387	1.7	0.106996		12
C	0.753702	3.66696	0.478017	1.7	-0.099224		12		C	-0.43627	4.24574	-0.484886	1.7	-0.113591		12		C	-0.10992	2.75461	2.55922	1.7	-0.081459		12
C	3.6102	1.05537	-2.04943	1.7	0.102524		12		C	3.54318	-0.951864	0.341833	1.7	0.11389		12		C	3.21789	-1.01982	-1.58161	1.7	0.104982		12
C	-4.71058	-1.66245	-1.14248	1.7	-0.09205		12		C	-3.51806	-2.97734	-0.569636	1.7	-0.086943		12		C	-2.20519	2.68725	-4.89981	1.7	-0.049461		12
C	3.78415	2.1969	-3.03078	1.7	-0.527411		12		C	3.55109	-2.35667	0.918565	1.7	-0.575985		12		C	3.03229	-2.04887	-2.68188	1.7	-0.565999		12
C	0.762877	-1.83679	2.51763	1.7	0.614716		12		C	1.18105	-0.40594	2.81683	1.7	0.598603		12		C	-0.0599401	-2.23999	-0.893094	1.7	0.592981		12
C	1.94438	-2.5106	3.16177	1.7	-0.641785		12		C	2.39923	-0.537969	3.70212	1.7	-0.611628		12		C	0.531503	-3.63238	-0.862975	1.7	-0.619778		12
H	-0.416375	2.4819	4.41074	1.1	0.438216		1		H	-0.153013	2.59908	3.95353	1.1	0.422554		1		H	-1.2322	-1.23708	3.59594	1.1	0.443492		1
H	-3.18085	4.06055	0.188558	1.1	0.446826		1		H	-4.75703	2.97257	-0.277005	1.1	0.445001		1		H	-4.90135	1.4177	0.401756	1.1	0.446055		1
H	5.03589	-2.06641	1.11788	1.1	0.438732		1		H	3.08329	2.62694	-1.92768	1.1	0.416956		1		H	5.01256	2.92537	0.184887	1.1	0.438189		1
H	-5.19069	3.13126	-1.90413	1.1	0.434374		1		H	-6.16169	0.862288	-2.01877	1.1	0.433955		1		H	-5.81775	3.4214	-1.74101	1.1	0.43444		1
H	5.2626	-2.74072	-1.92575	1.1	0.431671		1		H	6.6167	1.14495	-1.55145	1.1	0.433157		1		H	6.69955	0.345663	0.316356	1.1	0.437853		1
H	-3.89228	0.824091	-2.63889	1.1	0.428061		1		H	-3.96574	-0.708371	-2.50106	1.1	0.428134		1		H	-3.31228	4.18862	-2.59207	1.1	0.430361		1
H	6.46923	-0.388347	-2.17985	1.1	0.430647		1		H	5.66277	-1.32609	-2.01972	1.1	0.441441		1		H	6.16101	0.00625858	-2.31818	1.1	0.438237		1
H	2.27215	4.01211	-0.692546	1.1	0.425314		1		H	0.55773	5.05754	-1.9537	1.1	0.425652		1		H	-1.57518	2.72854	1.26143	1.1	0.442445		1
H	-4.86541	-3.05924	0.220571	1.1	0.449097		1		H	-2.91979	-3.92862	1.03022	1.1	0.446941		1		H	-0.735069	2.42547	-6.14266	1.1	0.451548		1
H	1.42831	-0.0158487	3.16848	1.1	0.380898		1		H	1.51849	1.60491	2.55541	1.1	0.371219		1		H	0.176985	-2.10614	1.12754	1.1	0.386602		1
H	0.0930879	-0.592947	0.144902	1.1	0.135727		1		H	0.0218983	-0.0217369	0.108469	1.1	0.129932		1		H	0.0527386	0.474711	-1.18549	1.1	0.145798		1
H	1.20737	1.53302	-0.777332	1.1	0.201903		1		H	0.393059	2.07017	-1.40612	1.1	0.222456		1		H	0.852677	2.56637	0.126396	1.1	0.184672		1
H	-1.29785	-0.146236	2.24629	1.1	0.196375		1		H	-1.18616	0.563576	2.25385	1.1	0.206841		1		H	-1.90364	-0.598152	0.175876	1.1	0.219129		1
H	2.47595	2.68299	1.2071	1.1	0.185872		1		H	1.59419	3.842	0.0948369	1.1	0.172002		1		H	1.72174	1.69764	2.39957	1.1	0.206814		1
H	-1.01928	2.36002	2.17131	1.1	0.178515		1		H	-1.62668	2.97719	1.60418	1.1	0.20282		1		H	-1.74452	0.574055	2.23679	1.1	0.210445		1
H	-2.61476	0.833469	1.14321	1.1	0.154091		1		H	-2.82179	0.532116	1.1096	1.1	0.151849		1		H	-2.32341	0.411219	-1.6069	1.1	0.166163		1
H	3.8525	1.27533	1.22413	1.1	0.181516		1		H	1.39889	0.267424	-1.83771	1.1	0.170906		1		H	2.04539	2.06013	-1.51703	1.1	0.165854		1
H	-2.73562	2.40593	-1.45489	1.1	0.159108		1		H	-3.63991	1.40583	-1.6874	1.1	0.155433		1		H	-3.50714	3.04503	-0.625812	1.1	0.14857		1
H	5.5843	-0.0103271	0.223335	1.1	0.185911		1		H	3.5807	0.0107233	-2.80066	1.1	0.197883		1		H	4.45208	1.91543	-1.86522	1.1	0.171001		1
H	-4.90588	2.0901	0.668288	1.1	0.178842		1		H	-5.40987	0.554156	0.649539	1.1	0.178627		1		H	-4.8687	0.847264	-2.24495	1.1	0.17837		1
H	3.43466	-1.61246	-1.20504	1.1	0.150961		1		H	4.73397	1.5122	-0.421145	1.1	0.153713		1		H	4.49595	0.194822	0.640178	1.1	0.185674		1
H	-6.12725	0.717017	-0.940088	1.1	0.201688		1		H	-5.88401	-1.49062	-0.604275	1.1	0.200986		1		H	-4.86245	2.41574	-4.12239	1.1	0.203057		1
H	-4.54914	-0.417777	0.606039	1.1	0.164914		1		H	-3.93535	-1.5035	0.940806	1.1	0.161812		1		H	-2.91527	0.923146	-3.90016	1.1	0.165974		1
H	4.29715	-0.579067	-3.2467	1.1	0.136494		1		H	5.6493	-0.633041	0.292815	1.1	0.148926		1		H	5.13422	-1.63033	-0.863933	1.1	0.151101		1
H	-0.31505	3.52215	0.312616	1.1	0.204767		1		H	-1.42401	3.78003	-0.450286	1.1	0.207051		1		H	-0.0699016	2.71622	3.65083	1.1	0.193041		1
H	0.884517	4.52025	1.15875	1.1	0.166514		1		H	-0.497059	5.21678	0.0217921	1.1	0.185484		1		H	0.405583	3.67633	2.2422	1.1	0.15585		1
H	2.59236	0.644584	-2.13679	1.1	0.136231		1		H	3.46419	-0.208586	1.1473	1.1	0.151101		1		H	2.77347	-1.37754	-0.643402	1.1	0.172308		1
H	-5.8008	-1.70141	-1.24113	1.1	0.202126		1		H	-4.45982	-3.53599	-0.525561	1.1	0.199275		1		H	-2.97395	2.70497	-5.6822	1.1	0.190241		1
H	-4.29312	-1.69237	-2.15201	1.1	0.195579		1		H	-3.17304	-3.00112	-1.60573	1.1	0.197382		1		H	-1.94939	3.72072	-4.64245	1.1	0.19156		1
H	3.03047	2.9657	-2.83986	1.1	0.186944		1		H	2.66379	-2.53223	1.53361	1.1	0.162224		1		H	1.97194	-2.27713	-2.82036	1.1	0.158979		1
H	4.78269	2.62765	-2.9303	1.1	0.214569		1		H	3.6122	-3.09102	0.110517	1.1	0.221222		1		H	3.47128	-1.68496	-3.61501	1.1	0.218143		1
H	3.66013	1.83802	-4.05699	1.1	0.173996		1		H	4.4292	-2.49468	1.55607	1.1	0.203741		1		H	3.53954	-2.98085	-2.41623	1.1	0.200603		1
H	2.83917	-2.25239	2.58277	1.1	0.249798		1		H	3.09828	0.296272	3.59444	1.1	0.190097		1		H	1.5148	-3.63891	-0.381875	1.1	0.201368		1
H	1.79484	-3.59067	3.15292	1.1	0.206064		1		H	2.91443	-1.47728	3.50075	1.1	0.214286		1		H	0.620132	-4.01839	-1.87839	1.1	0.214518		1
H	2.09065	-2.17046	4.19112	1.1	0.205152		1		H	2.06158	-0.562052	4.74397	1.1	0.237178		1		H	-0.124293	-4.2986	-0.292305	1.1	0.230498		1
Rb	-1.45768	-2.96068	-0.383378	3.03	0.874352		85.5		Rb	0.135494	-2.73078	0.00914873	3.03	0.838708		85.5		Rb	0.368589	0.0198493	-3.92469	3.03	0.83562		85.5
E	-1965.71								E	-1965.72								E	-1965.73
ZPE	0.603225								ZPE	0.602868								ZPE	0.603674
G	-1965.18								G	-1965.19								G	-1965.2
ΔG	2.54832								ΔG	0								ΔG	-6.78212

## Sheet: Lewis A + Cesium
[LeA+Cs]+ Theoretical Structure 1									[LeA+Cs]+ Theoretical Structure 2									[LeA+Cs]+ Theoretical Structure 3
Atom	x	y	z	VdW Radii	P. charge	TOTAL z	Atom Label		Atom	x	y	z	VdW Radii	P. charge	TOTAL z	Atom Label		Atom	x	y	z	VdW Radii	P. charge	TOTAL z	Atom Label
O	-1.054	1.06855	-0.193795	1.52	-0.52069	0.999996	16		O	-1.50359	1.15181	-0.419923	1.52	-0.513791	0.999996	16		O	-1.27321	1.82395	-0.517807	1.52	-0.534897	1	16
O	2.28489	0.192023	0.375737	1.52	-0.550169	TOTAL mass	16		O	2.02631	1.48539	-0.294602	1.52	-0.549796	TOTAL mass	16		O	2.10261	0.926262	0.187041	1.52	-0.507889	TOTAL mass	16
O	1.01498	2.25575	2.47564	1.52	-0.525528	662	16		O	0.38018	3.37337	1.64537	1.52	-0.518559	662	16		O	0.286661	0.387799	2.50954	1.52	-0.51698	662	16
O	-2.90692	-0.196454	-0.64647	1.52	-0.571679		16		O	-2.64442	-0.827287	-0.472824	1.52	-0.559953		16		O	-1.91019	2.23888	-2.64799	1.52	-0.534163		16
O	3.78387	1.60153	-0.71938	1.52	-0.512172		16		O	2.43396	-0.806278	-0.506042	1.52	-0.555672		16		O	2.55737	0.139313	-1.95375	1.52	-0.566942		16
O	-0.529987	1.64637	4.01	1.52	-0.650282		16		O	-0.943698	2.85385	3.42574	1.52	-0.628433		16		O	-1.20338	-1.29916	2.62459	1.52	-0.664892		16
O	-2.63464	3.26136	0.428344	1.52	-0.660132		16		O	-3.81792	2.57761	-0.056458	1.52	-0.663391		16		O	-3.86669	1.04792	0.155334	1.52	-0.664925		16
O	4.35327	-1.42697	1.19845	1.52	-0.672216		16		O	3.32539	2.03271	-2.62289	1.52	-0.641124		16		O	4.17703	2.70123	0.00633056	1.52	-0.671071		16
O	-5.16836	3.26223	-0.931492	1.52	-0.659457		16		O	-6.17657	1.24386	-1.08607	1.52	-0.658819		16		O	-5.90137	2.23976	-1.51888	1.52	-0.659352		16
O	5.43646	-2.11981	-1.29029	1.52	-0.676743		16		O	5.91083	0.872665	-2.0038	1.52	-0.650888		16		O	6.26476	0.793334	-0.274084	1.52	-0.676877		16
O	-4.83983	0.925865	-2.47623	1.52	-0.661491		16		O	-4.93564	-1.01235	-2.22062	1.52	-0.661144		16		O	-4.26444	3.9305	-3.04473	1.52	-0.660838		16
O	5.89646	0.390808	-2.32714	1.52	-0.655688		16		O	5.09235	-1.62589	-1.36477	1.52	-0.67036		16		O	5.36629	-0.535458	-2.48562	1.52	-0.669122		16
O	1.34949	3.89596	-0.806731	1.52	-0.646775		16		O	-0.13768	4.34863	-1.85667	1.52	-0.644022		16		O	-1.45921	2.86748	2.10625	1.52	-0.665362		16
O	-4.25703	-2.81933	-0.462944	1.52	-0.702015		16		O	-2.68022	-3.65598	0.288269	1.52	-0.698724		16		O	-1.18642	2.19078	-5.43191	1.52	-0.718934		16
O	-0.063118	-2.44308	1.91232	1.52	-0.612741		16		O	0.498052	-1.41653	2.4799	1.52	-0.554162		16		O	-0.543046	-1.72415	-1.92333	1.52	-0.577223		16
N	0.679537	-0.479646	2.73113	1.55	-0.589228		14		N	0.839487	0.819292	2.4674	1.55	-0.632481		14		N	-0.0643802	-1.55439	0.283037	1.55	-0.600522		14
C	-0.043684	0.402225	0.560229	1.7	0.111687		12		C	-0.281824	0.95051	0.269352	1.7	0.122997		12		C	-0.271046	0.846782	-0.260658	1.7	0.081171		12
C	1.25149	1.16743	0.258416	1.7	0.115127		12		C	0.68336	1.959	-0.372137	1.7	0.059132		12		C	0.872254	1.57151	0.46518	1.7	0.08136		12
C	-0.326345	0.318955	2.07131	1.7	-0.052921		12		C	-0.3986	1.14136	1.78749	1.7	-0.07158		12		C	-0.858449	-0.358517	0.500255	1.7	-0.028399		12
C	1.42167	2.42977	1.12371	1.7	0.038083		12		C	0.585105	3.36426	0.237977	1.7	0.068859		12		C	0.71615	1.63487	1.98916	1.7	0.048823		12
C	-0.287152	1.73012	2.65308	1.7	0.324528		12		C	-0.732362	2.60602	2.08993	1.7	0.323297		12		C	-0.946703	-0.0834284	2.00303	1.7	0.308733		12
C	-2.39823	0.936294	0.070348	1.7	0.36765		12		C	-2.66091	0.524974	-0.015792	1.7	0.370666		12		C	-2.22911	1.50333	-1.47204	1.7	0.348125		12
C	3.60202	0.679918	0.315604	1.7	0.323022		12		C	2.30467	0.418493	-1.18002	1.7	0.307272		12		C	2.66953	1.21961	-1.05383	1.7	0.312123		12
C	-3.06531	2.22085	-0.411014	1.7	0.090107		12		C	-3.81151	1.30155	-0.641214	1.7	0.091122		12		C	-3.59503	1.89412	-0.928782	1.7	0.088624		12
C	4.56139	-0.49807	0.161891	1.7	0.113186		12		C	3.54207	0.796809	-2.00203	1.7	0.114427		12		C	4.13306	1.59888	-0.857548	1.7	0.137089		12
C	-4.59028	2.10829	-0.37751	1.7	0.083153		12		C	-5.1412	0.581254	-0.407826	1.7	0.082296		12		C	-4.66928	1.78007	-2.01044	1.7	0.085856		12
C	4.40883	-1.13918	-1.20856	1.7	0.039991		12		C	4.7993	0.747636	-1.13935	1.7	0.044618		12		C	4.89869	0.400938	-0.318146	1.7	0.026241		12
C	-5.05139	0.83307	-1.07832	1.7	0.06634		12		C	-5.03434	-0.890433	-0.812168	1.7	0.065807		12		C	-4.23736	2.53232	-3.27029	1.7	0.06761		12
C	-4.31808	-0.367463	-0.477435	1.7	0.050896		12		C	-3.83442	-1.53107	-0.109189	1.7	0.049925		12		C	-2.85006	2.05226	-3.70599	1.7	0.023211		12
C	4.57571	-0.080258	-2.30416	1.7	0.111506		12		C	4.87247	-0.608211	-0.421552	1.7	0.108801		12		C	4.7185	-0.792547	-1.26386	1.7	0.106616		12
C	0.769327	3.6542	0.456989	1.7	-0.099426		12		C	-0.477033	4.20766	-0.494254	1.7	-0.114813		12		C	-0.103593	2.83389	2.48548	1.7	-0.082081		12
C	3.61825	1.08222	-2.04224	1.7	0.103088		12		C	3.58651	-0.911542	0.341392	1.7	0.113317		12		C	3.23479	-1.05423	-1.52976	1.7	0.104559		12
C	-4.7305	-1.66982	-1.1499	1.7	-0.089768		12		C	-3.66364	-2.99368	-0.492933	1.7	-0.085909		12		C	-2.35454	2.81832	-4.91746	1.7	-0.04823		12
C	3.8061	2.24525	-2.99557	1.7	-0.528608		12		C	3.59662	-2.3153	0.920353	1.7	-0.571537		12		C	3.03191	-2.0936	-2.6173	1.7	-0.562796		12
C	0.765181	-1.81532	2.58266	1.7	0.609355		12		C	1.17959	-0.447261	2.8127	1.7	0.594327		12		C	-0.0848582	-2.22298	-0.887704	1.7	0.588517		12
C	1.94455	-2.47085	3.25026	1.7	-0.640177		12		C	2.39448	-0.570605	3.70355	1.7	-0.610899		12		C	0.48367	-3.62396	-0.844361	1.7	-0.618944		12
H	-0.447021	2.53392	4.38322	1.1	0.437614		1		H	-0.187453	2.51981	3.92762	1.1	0.422502		1		H	-1.24188	-1.14055	3.57683	1.1	0.442645		1
H	-3.16844	4.03865	0.20704	1.1	0.446695		1		H	-4.6413	3.00877	-0.327934	1.1	0.445666		1		H	-4.78557	1.20619	0.415449	1.1	0.446759		1
H	4.98801	-2.14066	1.04796	1.1	0.438467		1		H	3.11367	2.66438	-1.92171	1.1	0.416991		1		H	5.11026	2.87116	0.192514	1.1	0.437871		1
H	-5.17866	3.13397	-1.89276	1.1	0.434243		1		H	-6.16034	0.92103	-2.00047	1.1	0.433978		1		H	-5.89676	3.20437	-1.62166	1.1	0.434696		1
H	5.24412	-2.72086	-2.02033	1.1	0.431181		1		H	6.665	1.21466	-1.50907	1.1	0.433001		1		H	6.73008	0.255651	0.378204	1.1	0.437659		1
H	-3.89172	0.815018	-2.63635	1.1	0.427336		1		H	-4.03723	-0.756995	-2.47469	1.1	0.427534		1		H	-3.48061	4.1659	-2.52775	1.1	0.430505		1
H	6.46603	-0.380118	-2.18831	1.1	0.430625		1		H	5.7375	-1.26509	-1.99337	1.1	0.440974		1		H	6.20601	-0.108618	-2.25693	1.1	0.437778		1
H	2.30326	4.00079	-0.69089	1.1	0.425366		1		H	0.517117	5.05093	-1.94498	1.1	0.425114		1		H	-1.52466	2.79068	1.14237	1.1	0.442662		1
H	-4.87517	-3.03163	0.245729	1.1	0.445834		1		H	-3.076	-3.90877	1.13059	1.1	0.444609		1		H	-0.907649	2.69348	-6.20622	1.1	0.448887		1
H	1.41904	0.024506	3.2	1.1	0.378939		1		H	1.52508	1.56176	2.52081	1.1	0.370707		1		H	0.188466	-2.05268	1.12744	1.1	0.385087		1
H	0.106736	-0.608942	0.179989	1.1	0.135004		1		H	0.105753	-0.048249	0.08004	1.1	0.139702		1		H	0.125257	0.475965	-1.20319	1.1	0.150915		1
H	1.19256	1.51465	-0.778267	1.1	0.200553		1		H	0.409009	2.06007	-1.42851	1.1	0.221844		1		H	0.909021	2.59778	0.0752741	1.1	0.183803		1
H	-1.29813	-0.143925	2.26195	1.1	0.197659		1		H	-1.16513	0.483505	2.2009	1.1	0.206717		1		H	-1.87762	-0.536392	0.14168	1.1	0.221805		1
H	2.48469	2.66444	1.20358	1.1	0.186505		1		H	1.5583	3.84671	0.096416	1.1	0.171788		1		H	1.72869	1.77105	2.38158	1.1	0.206662		1
H	-1.02151	2.37029	2.1413	1.1	0.180582		1		H	-1.65199	2.89858	1.57332	1.1	0.200952		1		H	-1.73639	0.65234	2.18559	1.1	0.208453		1
H	-2.61686	0.794868	1.13817	1.1	0.155158		1		H	-2.78516	0.522543	1.07769	1.1	0.152701		1		H	-2.20709	0.426474	-1.70475	1.1	0.167106		1
H	3.85037	1.21806	1.23673	1.1	0.181187		1		H	1.461	0.28467	-1.86644	1.1	0.168236		1		H	2.13746	2.05282	-1.53068	1.1	0.161913		1
H	-2.73036	2.3913	-1.44695	1.1	0.157808		1		H	-3.61326	1.36844	-1.72341	1.1	0.155986		1		H	-3.52665	2.94516	-0.599367	1.1	0.149255		1
H	5.57051	-0.06851	0.218729	1.1	0.185872		1		H	3.65674	0.059936	-2.80071	1.1	0.19666		1		H	4.54148	1.84515	-1.84817	1.1	0.169664		1
H	-4.90293	2.07573	0.673671	1.1	0.178697		1		H	-5.37567	0.646666	0.662036	1.1	0.178791		1		H	-4.80151	0.716941	-2.24748	1.1	0.177908		1
H	3.41527	-1.60421	-1.27315	1.1	0.148233		1		H	4.76567	1.56281	-0.401688	1.1	0.153593		1		H	4.52037	0.163461	0.683714	1.1	0.185729		1
H	-6.13145	0.719199	-0.945612	1.1	0.201115		1		H	-5.95685	-1.40747	-0.531612	1.1	0.200988		1		H	-4.96338	2.34424	-4.06684	1.1	0.202573		1
H	-4.55178	-0.429552	0.598622	1.1	0.164099		1		H	-3.98041	-1.46038	0.982073	1.1	0.161848		1		H	-2.91853	0.979911	-3.96084	1.1	0.161222		1
H	4.30073	-0.523846	-3.27911	1.1	0.135378		1		H	5.69142	-0.57606	0.318956	1.1	0.148361		1		H	5.13117	-1.69896	-0.787095	1.1	0.150518		1
H	-0.296751	3.50481	0.277085	1.1	0.203528		1		H	-1.45407	3.71902	-0.473077	1.1	0.206924		1		H	-0.0971059	2.80944	3.57823	1.1	0.192693		1
H	0.887707	4.50926	1.13766	1.1	0.166969		1		H	-0.565051	5.17206	0.021284	1.1	0.184463		1		H	0.427411	3.74812	2.17237	1.1	0.155716		1
H	2.59791	0.681488	-2.146	1.1	0.135384		1		H	3.48727	-0.16818	1.14447	1.1	0.149261		1		H	2.77201	-1.38722	-0.591337	1.1	0.172083		1
H	-5.82099	-1.69549	-1.25385	1.1	0.199884		1		H	-4.63217	-3.50169	-0.420358	1.1	0.197475		1		H	-3.15288	2.82358	-5.67017	1.1	0.187843		1
H	-4.30952	-1.70603	-2.15786	1.1	0.190375		1		H	-3.33887	-3.06188	-1.53386	1.1	0.192955		1		H	-2.14657	3.85396	-4.6272	1.1	0.189354		1
H	3.04485	3.00666	-2.80515	1.1	0.187808		1		H	2.69993	-2.49708	1.51886	1.1	0.163198		1		H	1.96777	-2.3003	-2.75772	1.1	0.159325		1
H	4.80076	2.67741	-2.86666	1.1	0.214291		1		H	3.67423	-3.04979	0.114016	1.1	0.216776		1		H	3.47947	-1.7491	-3.55361	1.1	0.214098		1
H	3.70409	1.90642	-4.03105	1.1	0.174201		1		H	4.4652	-2.4456	1.57207	1.1	0.201079		1		H	3.51968	-3.03203	-2.3389	1.1	0.198569		1
H	2.83639	-2.25707	2.64947	1.1	0.247416		1		H	3.10982	0.245474	3.56663	1.1	0.188675		1		H	1.46354	-3.64511	-0.356968	1.1	0.199386		1
H	1.78051	-3.54772	3.30074	1.1	0.206076		1		H	2.89051	-1.52652	3.53543	1.1	0.214819		1		H	0.570864	-4.01806	-1.85684	1.1	0.213606		1
H	2.10734	-2.07835	4.25827	1.1	0.202492		1		H	2.0567	-0.550082	4.74543	1.1	0.235649		1		H	-0.188178	-4.27432	-0.273935	1.1	0.230107		1
Cs	-1.33495	-2.99729	-0.548954	3.43	0.897609		133		Cs	0.099742	-2.80138	-0.156926	3.43	0.868677		133		Cs	0.396088	0.111931	-4.03934	3.43	0.866927		133
E	-1965.72								E	-1965.73								E	-1965.74
ZPE	0.603683								ZPE	0.602581								ZPE	0.604003
G	-1965.19								G	-1965.2								G	-1965.21
ΔG	6.53363								ΔG	0								ΔG	-6.30898

## Sheet: Lewis A + Chlorine
[LeA+Cl]- Theoretical Structure 1									[LeA+Cl]- Theoretical Structure 2									[LeA+Cl]- Theoretical Structure 3									[LeA+Cl]- Theoretical Structure 4
Atom	x	y	z	VdW Radii	P. charge	TOTAL z	Atom Label		Atom	x	y	z	VdW Radii	P. charge	TOTAL z	Atom Label		Atom	x	y	z	VdW Radii	P. charge	TOTAL z	Atom Label		Atom	x	y	z	VdW Radii	P. charge	TOTAL z	Atom Label
O	-1.32607	1.04219	-0.083426	1.52	-0.531876	-1	16		O	-2.06479	1.06398	-0.664	1.52	-0.565471	-1	16		O	-1.72778	1.3418	-0.455731	1.52	-0.564649	-1	16		O	-0.942802	2.31254	-0.486698	1.52	-0.542063	-1	16
O	2.23226	1.27293	-0.564777	1.52	-0.570637	TOTAL mass	16		O	1.5041	1.51798	-0.400917	1.52	-0.562125	TOTAL mass	16		O	1.74403	0.583753	-0.931047	1.52	-0.508503	TOTAL mass	16		O	1.52785	-0.277509	-0.799036	1.52	-0.566115	TOTAL mass	16
O	1.20477	3.2241	1.35962	1.52	-0.520819	564.5	16		O	0.02083	3.52384	1.05481	1.52	-0.509267	564.5	16		O	1.43974	3.21869	-0.047787	1.52	-0.492246	564.5	16		O	2.6136	2.46958	-0.766993	1.52	-0.52308	564.5	16
O	-1.54143	-1.18818	0.227254	1.52	-0.509331		16		O	-2.31792	-1.11481	-0.041651	1.52	-0.491751		16		O	-2.41113	-0.790814	-0.005362	1.52	-0.494476		16		O	-2.41566	1.42387	0.978453	1.52	-0.458478		16
O	1.9711	-0.485946	-2.08531	1.52	-0.484208		16		O	1.60425	-0.466347	-1.62679	1.52	-0.500654		16		O	1.39565	-1.31395	-2.24616	1.52	-0.511448		16		O	0.563837	-1.96823	-2.08989	1.52	-0.483902		16
O	0.628269	2.69064	3.48576	1.52	-0.629594		16		O	-0.877956	3.0714	3.08358	1.52	-0.629631		16		O	1.37108	3.43945	2.18579	1.52	-0.648992		16		O	2.67156	3.82886	1.05436	1.52	-0.635551		16
O	-4.10344	1.32509	0.07829	1.52	-0.68874		16		O	-4.80317	1.12792	-1.46388	1.52	-0.67691		16		O	-4.45662	2.20005	-0.258676	1.52	-0.680968		16		O	-2.42895	1.12587	-2.62917	1.52	-0.667584		16
O	4.77386	1.69366	-1.23287	1.52	-0.654682		16		O	4.12213	1.99463	-0.617698	1.52	-0.645062		16		O	4.508	0.273826	-1.1082	1.52	-0.68718		16		O	3.79995	-1.57708	-0.435207	1.52	-0.659272		16
O	-5.49165	-1.3817	-0.534358	1.52	-0.705408		16		O	-6.10008	-1.36617	-1.54759	1.52	-0.67863		16		O	-6.35327	0.125339	-0.171175	1.52	-0.682653		16		O	-4.22759	-0.960009	-1.86935	1.52	-0.682471		16
O	5.872	-0.959221	-0.826944	1.52	-0.645661		16		O	4.97181	-0.324079	0.935216	1.52	-0.67746		16		O	4.58698	-2.22431	0.2302	1.52	-0.687142		16		O	2.59048	-3.76016	1.06532	1.52	-0.651974		16
O	-3.4861	-2.94923	-0.997083	1.52	-0.682525		16		O	-4.0284	-3.07237	-1.40736	1.52	-0.65435		16		O	-4.89616	-2.0407	-0.834447	1.52	-0.658155		16		O	-3.39468	-1.40507	0.673189	1.52	-0.667359		16
O	4.14718	-2.41194	-2.34374	1.52	-0.651725		16		O	3.87125	-2.17328	-1.30418	1.52	-0.681928		16		O	3.0826	-3.6654	-1.50779	1.52	-0.673261		16		O	0.83582	-4.64466	-0.823875	1.52	-0.646756		16
O	-0.322858	4.3068	-1.79278	1.52	-0.626509		16		O	-1.05769	4.10986	-2.41744	1.52	-0.636295		16		O	-0.555836	3.40721	-3.12859	1.52	-0.638887		16		O	0.956191	2.34667	-4.02466	1.52	-0.629145		16
O	-0.004327	-3.26821	1.27452	1.52	-0.684505		16		O	-1.08178	-3.0672	1.52058	1.52	-0.6676		16		O	-1.32758	-3.10387	1.20599	1.52	-0.691368		16		O	-2.74915	1.27682	3.56722	1.52	-0.667735		16
O	0.5062	-1.29465	3.2873	1.52	-0.528194		16		O	-0.93891	-0.833249	3.22011	1.52	-0.54912		16		O	-0.643907	-0.731578	2.5305	1.52	-0.598513		16		O	3.78265	1.6573	2.04599	1.52	-0.478736		16
N	1.52537	0.393867	2.15127	1.55	-0.654208		14		N	0.304371	0.733782	2.14367	1.55	-0.665653		14		N	0.991658	0.704192	1.89976	1.55	-0.609116		14		N	1.5925	1.01585	1.7533	1.55	-0.659482		14
C	0.024913	0.836907	0.261777	1.7	0.10862		12		C	-0.781653	0.97406	-0.043438	1.7	0.094943		12		C	-0.394417	0.973771	-0.089617	1.7	0.07091		12		C	0.055165	1.38012	-0.082665	1.7	0.109123		12
C	0.887745	1.78127	-0.576308	1.7	0.075555		12		C	0.18993	1.90786	-0.764449	1.7	0.097672		12		C	0.56079	1.30202	-1.22918	1.7	0.08236		12		C	0.850333	0.867711	-1.2917	1.7	0.076547		12
C	0.270775	1.03163	1.77035	1.7	-0.099548		12		C	-0.852821	1.28965	1.46148	1.7	-0.091749		12		C	0.061855	1.60052	1.24704	1.7	-0.03009		12		C	0.951015	2.06888	0.968911	1.7	-0.07659		12
C	0.923375	3.20602	-0.030671	1.7	0.08053		12		C	0.028162	3.37142	-0.355253	1.7	0.064672		12		C	0.930508	2.78046	-1.28527	1.7	0.080002		12		C	1.87109	1.88083	-1.81281	1.7	0.080285		12
C	0.27479	2.50857	2.16359	1.7	0.325234		12		C	-0.984167	2.79111	1.73726	1.7	0.335778		12		C	0.629297	3.03709	1.09956	1.7	0.324325		12		C	1.83823	3.09915	0.250544	1.7	0.319103		12
C	-2.1737	0.045967	0.426878	1.7	0.374987		12		C	-2.96674	0.113323	-0.190317	1.7	0.380056		12		C	-2.67263	0.568854	0.210229	1.7	0.377343		12		C	-2.24436	1.83938	-0.355235	1.7	0.36909		12
C	2.65302	0.679971	-1.78024	1.7	0.304794		12		C	2.21022	0.756614	-1.38988	1.7	0.319085		12		C	2.2524	-0.252168	-1.92899	1.7	0.320114		12		C	1.74131	-1.36302	-1.66257	1.7	0.307121		12
C	-3.53108	0.093811	-0.253577	1.7	0.075394		12		C	-4.09051	-0.063234	-1.19749	1.7	0.055145		12		C	-4.05156	0.848465	-0.364477	1.7	0.059562		12		C	-2.56552	0.682999	-1.30036	1.7	0.087187		12
C	4.17055	0.491806	-1.64468	1.7	0.09172		12		C	3.66494	0.691593	-0.896622	1.7	0.061288		12		C	3.59969	-0.75243	-1.40553	1.7	0.082492		12		C	2.64189	-2.2806	-0.822396	1.7	0.092172		12
C	-4.37361	-1.0999	0.266794	1.7	0.085419		12		C	-5.08372	-1.05986	-0.611382	1.7	0.073862		12		C	-5.06641	0.018639	0.414686	1.7	0.070964		12		C	-3.97281	0.154987	-1.03606	1.7	0.067969		12
C	4.48194	-0.678979	-0.714697	1.7	0.04606		12		C	3.7432	-0.281996	0.287358	1.7	0.088082		12		C	3.35941	-1.66375	-0.202853	1.7	0.051695		12		C	1.81894	-2.79208	0.357916	1.7	0.044265		12
C	-3.59363	-2.43369	0.306744	1.7	0.118283		12		C	-4.38476	-2.37496	-0.238449	1.7	0.101216		12		C	-4.6838	-1.46917	0.434749	1.7	0.108363		12		C	-4.1253	-0.216784	0.440268	1.7	0.119422		12
C	-2.19872	-2.24078	0.892407	1.7	0.051355		12		C	-3.1253	-2.08556	0.591107	1.7	0.04566		12		C	-3.20914	-1.60316	0.829924	1.7	0.032408		12		C	-3.71122	0.973159	1.3143	1.7	0.015809		12
C	3.67335	-1.92277	-1.11177	1.7	0.09836		12		C	3.20303	-1.64637	-0.198446	1.7	0.116176		12		C	2.43106	-2.80921	-0.589712	1.7	0.101049		12		C	0.524426	-3.44655	-0.135682	1.7	0.092529		12
C	-0.337428	4.00323	-0.411099	1.7	-0.123333		12		C	-1.17659	4.06446	-1.0094	1.7	-0.092835		12		C	-0.196512	3.69193	-1.7889	1.7	-0.090198		12		C	1.24282	2.91777	-2.76086	1.7	-0.117707		12
C	2.1891	-1.58832	-1.20279	1.7	0.105765		12		C	1.73784	-1.46129	-0.598678	1.7	0.112432		12		C	1.14211	-2.24601	-1.18705	1.7	0.104154		12		C	-0.252024	-2.49516	-1.03719	1.7	0.14032		12
C	-1.31218	-3.47267	0.777756	1.7	-0.050251		12		C	-2.26525	-3.3255	0.815787	1.7	-0.03531		12		C	-2.65706	-3.01837	0.761892	1.7	-0.014357		12		C	-3.71972	0.603362	2.8211	1.7	-0.105507		12
C	1.3168	-2.72401	-1.69318	1.7	-0.515511		12		C	1.07338	-2.71341	-1.13077	1.7	-0.505359		12		C	0.220975	-3.30885	-1.74942	1.7	-0.51097		12		C	-1.45114	-3.14353	-1.6985	1.7	-0.518358		12
C	1.50622	-0.834252	2.74907	1.7	0.614821		12		C	0.164209	-0.417627	2.8687	1.7	0.608942		12		C	0.561652	-0.425722	2.47162	1.7	0.611329		12		C	2.85283	0.854732	2.19048	1.7	0.596167		12
C	2.79731	-1.62089	2.69662	1.7	-0.61274		12		C	1.43207	-1.16119	3.20555	1.7	-0.612418		12		C	1.62784	-1.33338	3.04046	1.7	-0.612725		12		C	3.10666	-0.472244	2.8839	1.7	-0.598021		12
H	1.37735	2.09686	3.64552	1.1	0.414883		1		H	-0.12764	2.5468	3.40453	1.1	0.421822		1		H	2.23557	2.97364	2.14569	1.1	0.441719		1		H	3.25728	3.16172	1.48807	1.1	0.414843		1
H	-4.87465	1.46662	-0.523685	1.1	0.432299		1		H	-4.17917	1.74405	-1.8695	1.1	0.435186		1		H	-3.79783	2.7222	-0.734739	1.1	0.432051		1		H	-2.76168	0.399291	-3.17437	1.1	0.407594		1
H	4.17368	2.06732	-0.570417	1.1	0.416835		1		H	3.57818	2.3194	0.111367	1.1	0.399794		1		H	4.18999	0.764002	-0.317081	1.1	0.449263		1		H	3.49478	-0.691346	-0.181616	1.1	0.411441		1
H	-5.87575	-0.549664	-0.919357	1.1	0.432746		1		H	-6.32567	-0.529189	-1.97748	1.1	0.431188		1		H	-6.44596	1.05239	-0.431792	1.1	0.429148		1		H	-3.82174	-1.70301	-1.39087	1.1	0.410669		1
H	6.11723	-1.52811	-0.08688	1.1	0.410509		1		H	5.66747	-0.633602	0.302361	1.1	0.425278		1		H	5.20026	-1.47402	0.261658	1.1	0.42991		1		H	2.22794	-3.79683	1.95921	1.1	0.407294		1
H	-4.30164	-2.62576	-1.42355	1.1	0.433042		1		H	-4.76811	-2.94218	-2.01915	1.1	0.425918		1		H	-5.70934	-1.62995	-1.16362	1.1	0.421651		1		H	-2.54466	-1.22402	1.13503	1.1	0.437691		1
H	5.10551	-2.26944	-2.32031	1.1	0.414827		1		H	4.8517	-2.09391	-1.19897	1.1	0.426997		1		H	4.00019	-3.69107	-1.19623	1.1	0.418821		1		H	1.56221	-5.02792	-0.308718	1.1	0.407188		1
H	0.381437	4.94819	-1.94413	1.1	0.399005		1		H	-0.2511	4.59559	-2.62963	1.1	0.408047		1		H	0.239585	3.50635	-3.66592	1.1	0.402268		1		H	1.79277	2.04197	-4.39658	1.1	0.39958		1
H	-0.05825	-2.77913	2.11103	1.1	0.433133		1		H	-1.25252	-2.45046	2.25253	1.1	0.437962		1		H	-1.12214	-2.33746	1.77858	1.1	0.451652		1		H	-1.91178	0.827298	3.3548	1.1	0.421314		1
H	2.30814	0.610523	1.54489	1.1	0.370306		1		H	1.19564	0.906428	1.68859	1.1	0.401793		1		H	2.00405	0.886028	1.83101	1.1	0.375269		1		H	0.93714	0.270995	2.00412	1.1	0.352493		1
H	0.304486	-0.183567	0.009343	1.1	0.218036		1		H	-0.415448	-0.041247	-0.169668	1.1	0.238748		1		H	-0.377469	-0.105456	0.034191	1.1	0.230068		1		H	-0.410631	0.517574	0.398229	1.1	0.229186		1
H	0.498192	1.79356	-1.59913	1.1	0.21143		1		H	0.037498	1.8114	-1.84539	1.1	0.186267		1		H	0.115295	0.973133	-2.17382	1.1	0.182101		1		H	0.156666	0.594337	-2.09522	1.1	0.212848		1
H	-0.504508	0.523818	2.34429	1.1	0.224834		1		H	-1.71239	0.792942	1.91292	1.1	0.212184		1		H	-0.810431	1.68345	1.9025	1.1	0.180074		1		H	0.280272	2.63132	1.62864	1.1	0.219613		1
H	1.78358	3.71176	-0.488148	1.1	0.14211		1		H	0.937855	3.89086	-0.681198	1.1	0.166134		1		H	1.77897	2.87651	-1.97723	1.1	0.152515		1		H	2.62013	1.32553	-2.39583	1.1	0.14056		1
H	-0.732385	2.92297	2.03921	1.1	0.179551		1		H	-1.97968	3.13235	1.42432	1.1	0.144541		1		H	-0.237018	3.71481	1.04518	1.1	0.124526		1		H	1.13658	3.80985	-0.209802	1.1	0.165237		1
H	-2.3281	0.203861	1.51199	1.1	0.11755		1		H	-3.38921	0.433685	0.782309	1.1	0.121009		1		H	-2.64661	0.774755	1.2946	1.1	0.139016		1		H	-2.89485	2.69734	-0.585636	1.1	0.103529		1
H	2.43625	1.37085	-2.60354	1.1	0.173814		1		H	2.15244	1.30424	-2.33858	1.1	0.151044		1		H	2.3765	0.303242	-2.8692	1.1	0.133517		1		H	2.25328	-1.04053	-2.57934	1.1	0.156609		1
H	-3.37862	-0.024468	-1.33571	1.1	0.165108		1		H	-3.64879	-0.482967	-2.1109	1.1	0.178297		1		H	-4.03756	0.51608	-1.41157	1.1	0.170355		1		H	-1.86357	-0.136012	-1.08694	1.1	0.143596		1
H	4.5674	0.248593	-2.63401	1.1	0.182425		1		H	4.29282	0.306166	-1.70308	1.1	0.213136		1		H	4.05113	-1.35217	-2.2026	1.1	0.153575		1		H	2.96339	-3.12877	-1.43287	1.1	0.176907		1
H	-4.67417	-0.83586	1.29561	1.1	0.122705		1		H	-5.52266	-0.612685	0.294726	1.1	0.148044		1		H	-5.08835	0.396636	1.44898	1.1	0.149213		1		H	-4.6984	0.931326	-1.31112	1.1	0.138281		1
H	4.22994	-0.38473	0.314693	1.1	0.122542		1		H	3.03368	0.075616	1.05272	1.1	0.063593		1		H	2.90354	-1.07354	0.601081	1.1	0.164138		1		H	1.55937	-1.95091	1.00767	1.1	0.122834		1
H	-4.15381	-3.133	0.953208	1.1	0.122165		1		H	-5.07543	-2.97608	0.376362	1.1	0.145945		1		H	-5.30236	-1.97572	1.19483	1.1	0.138579		1		H	-5.18111	-0.447367	0.641235	1.1	0.13899		1
H	-2.30738	-1.97676	1.96245	1.1	0.128892		1		H	-3.44985	-1.68919	1.57116	1.1	0.143678		1		H	-3.10918	-1.24802	1.87027	1.1	0.159338		1		H	-4.42716	1.79218	1.12148	1.1	0.141455		1
H	3.79135	-2.68859	-0.321231	1.1	0.120929		1		H	3.23326	-2.33511	0.667342	1.1	0.118262		1		H	2.15275	-3.37058	0.318372	1.1	0.143343		1		H	-0.113345	-3.65139	0.739617	1.1	0.121944		1
H	-1.24893	3.42573	-0.242725	1.1	0.236565		1		H	-2.10082	3.51743	-0.813279	1.1	0.172409		1		H	-1.10606	3.54724	-1.20252	1.1	0.166608		1		H	0.286162	3.27795	-2.37879	1.1	0.218902		1
H	-0.372016	4.90831	0.213071	1.1	0.153035		1		H	-1.27201	5.06797	-0.568485	1.1	0.155256		1		H	0.130449	4.73505	-1.66318	1.1	0.150544		1		H	1.93645	3.76842	-2.8404	1.1	0.146839		1
H	1.86482	-1.31432	-0.189233	1.1	0.130109		1		H	1.18739	-1.12646	0.292922	1.1	0.097176		1		H	0.620078	-1.73504	-0.367952	1.1	0.155026		1		H	-0.583003	-1.67333	-0.389941	1.1	0.111702		1
H	-1.81292	-4.30633	1.2961	1.1	0.128858		1		H	-2.89473	-4.07551	1.32525	1.1	0.124268		1		H	-3.32035	-3.66407	1.36337	1.1	0.116304		1		H	-4.69987	0.873698	3.23026	1.1	0.067752		1
H	-1.21554	-3.74136	-0.275894	1.1	0.189245		1		H	-1.97682	-3.7349	-0.15475	1.1	0.196833		1		H	-2.70097	-3.36948	-0.274221	1.1	0.173507		1		H	-3.60443	-0.482491	2.92	1.1	0.22083		1
H	0.278318	-2.38458	-1.72835	1.1	0.212448		1		H	0.035737	-2.4949	-1.40223	1.1	0.164628		1		H	-0.682541	-2.83373	-2.14201	1.1	0.170447		1		H	-1.95429	-2.4188	-2.34634	1.1	0.257172		1
H	1.63436	-3.04514	-2.68804	1.1	0.18133		1		H	1.61963	-3.07828	-2.00286	1.1	0.194189		1		H	0.720894	-3.8615	-2.54919	1.1	0.171746		1		H	-1.13653	-3.99959	-2.30002	1.1	0.13898		1
H	1.37481	-3.56213	-0.993607	1.1	0.174142		1		H	1.06719	-3.48422	-0.354834	1.1	0.1638		1		H	-0.071065	-3.99489	-0.949977	1.1	0.179008		1		H	-2.15392	-3.482	-0.930529	1.1	0.164582		1
H	3.66977	-1.00836	2.45134	1.1	0.163783		1		H	2.34302	-0.576216	3.06034	1.1	0.209413		1		H	2.62777	-0.89465	2.98248	1.1	0.22637		1		H	3.5849	-1.15271	2.1695	1.1	0.148805		1
H	2.67449	-2.40004	1.93546	1.1	0.227733		1		H	1.48056	-2.04236	2.55581	1.1	0.236747		1		H	1.61198	-2.27931	2.48854	1.1	0.194471		1		H	2.1879	-0.939615	3.25108	1.1	0.21773		1
H	2.95362	-2.11417	3.65793	1.1	0.206735		1		H	1.37353	-1.51197	4.23806	1.1	0.199927		1		H	1.37917	-1.55604	4.08206	1.1	0.182528		1		H	3.80082	-0.30589	3.71033	1.1	0.201886		1
Cl	-6.51405	1.20537	-1.81333	1.75	-0.780549		35.5		Cl	6.88951	-1.57773	-1.12456	1.75	-0.784946		35.5		Cl	4.03311	1.45286	1.85624	1.75	-0.749847		35.5		Cl	-0.741475	-1.19107	2.48453	1.75	-0.658099		35.5
	E	-2425.98							E	-2426								E	-2425.98								E	-2426.01
	ZPE	0.603041							ZPE	0.604001								ZPE	0.603418								ZPE	0.604329
	G	-2425.44							G	-2425.47								G	-2425.44								G	-2425.47
	ΔG	17.1367							ΔG	1.82794								ΔG	17.1567								ΔG	0

## Sheet: Lewis A + Bromine
[LeA+Br]- Theoretical Structure 1									[LeA+Br]- Theoretical Structure 2
Atom	x	y	z	VdW Radii	P. charge	TOTAL z	Atom Label		Atom	x	y	z	VdW Radii	P. charge	TOTAL z	Atom Label
O	-2.04767	1.04089	-0.694299	1.52	-0.564967	-1	16		O	-0.940071	2.31821	-0.434074	1.52	-0.518954	-1	16
O	1.51986	1.48545	-0.388128	1.52	-0.563513	TOTAL mass	16		O	1.53895	-0.268846	-0.768956	1.52	-0.534696	TOTAL mass	16
O	0.019537	3.48826	1.05095	1.52	-0.509412	648	16		O	2.61321	2.47019	-0.812575	1.52	-0.506948	648	16
O	-2.34359	-1.12881	-0.0631263	1.52	-0.491352		16		O	-2.43432	1.39541	0.995869	1.52	-0.497415		16
O	1.65494	-0.503242	-1.60103	1.52	-0.499225		16		O	0.593801	-1.95929	-2.07545	1.52	-0.507644		16
O	-0.911835	3.03817	3.06569	1.52	-0.629507		16		O	2.77585	3.78896	1.02404	1.52	-0.673912		16
O	-4.79185	1.16254	-1.47401	1.52	-0.676776		16		O	-2.33404	1.09526	-2.60459	1.52	-0.653499		16
O	4.12084	1.99953	-0.573255	1.52	-0.643534		16		O	3.83554	-1.57253	-0.428792	1.52	-0.665186		16
O	-6.14498	-1.30342	-1.531	1.52	-0.678615		16		O	-4.22697	-0.918929	-1.91364	1.52	-0.6793		16
O	5.0418	-0.333584	0.92611	1.52	-0.683104		16		O	2.62721	-3.75622	1.07049	1.52	-0.665537		16
O	-4.10781	-3.05588	-1.40003	1.52	-0.654347		16		O	-3.54065	-1.41601	0.646885	1.52	-0.707301		16
O	3.91275	-2.2431	-1.21971	1.52	-0.688452		16		O	0.861128	-4.64323	-0.806177	1.52	-0.672442		16
O	-1.02819	4.07414	-2.43093	1.52	-0.636237		16		O	0.844207	2.34008	-4.0084	1.52	-0.633765		16
O	-1.14644	-3.09457	1.52244	1.52	-0.667948		16		O	-2.81629	1.22495	3.57433	1.52	-0.652511		16
O	-0.96528	-0.854253	3.21678	1.52	-0.549256		16		O	3.87309	1.52108	1.8357	1.52	-0.579573		16
N	0.293104	0.69873	2.13755	1.55	-0.664079		14		N	1.61732	1.07548	1.80165	1.55	-0.652564		14
C	-0.77128	0.940997	-0.0605587	1.7	0.097086		12		C	0.0694166	1.39276	-0.0407233	1.7	0.026634		12
C	0.21021	1.87498	-0.767929	1.7	0.097419		12		C	0.836706	0.862329	-1.26051	1.7	0.095587		12
C	-0.857264	1.254	1.44427	1.7	-0.092497		12		C	0.988629	2.10431	0.976121	1.7	0.004015		12
C	0.0436659	3.3383	-0.359589	1.7	0.063345		12		C	1.83125	1.87708	-1.82596	1.7	0.082537		12
C	-0.995078	2.75504	1.71828	1.7	0.336431		12		C	1.88815	3.10632	0.234062	1.7	0.319513		12
C	-2.96715	0.112261	-0.213317	1.7	0.379665		12		C	-2.23697	1.82892	-0.328878	1.7	0.353942		12
C	2.24281	0.729135	-1.37029	1.7	0.319057		12		C	1.76516	-1.34605	-1.64081	1.7	0.315699		12
C	-4.10294	-0.0430709	-1.21017	1.7	0.055251		12		C	-2.5376	0.672725	-1.27901	1.7	0.077484		12
C	3.6954	0.689452	-0.871529	1.7	0.05084		12		C	2.67143	-2.26728	-0.812317	1.7	0.101811		12
C	-5.1117	-1.01462	-0.60809	1.7	0.07407		12		C	-3.96944	0.186619	-1.06973	1.7	0.071585		12
C	3.79459	-0.286998	0.308993	1.7	0.083563		12		C	1.85325	-2.78724	0.366882	1.7	0.033996		12
C	-4.43923	-2.34295	-0.233222	1.7	0.101026		12		C	-4.19161	-0.184337	0.39938	1.7	0.082923		12
C	-3.16703	-2.0763	0.583868	1.7	0.04547		12		C	-3.7476	0.975592	1.30286	1.7	0.074947		12
C	3.24505	-1.65863	-0.142032	1.7	0.130258		12		C	0.556284	-3.44109	-0.123167	1.7	0.099796		12
C	-1.15229	4.03691	-1.02329	1.7	-0.091747		12		C	1.16587	2.91023	-2.75298	1.7	-0.104364		12
C	1.78157	-1.47676	-0.552973	1.7	0.111479		12		C	-0.220505	-2.48923	-1.02366	1.7	0.099076		12
C	-2.33237	-3.33221	0.813904	1.7	-0.034789		12		C	-3.78807	0.581392	2.8029	1.7	-0.081767		12
C	1.11797	-2.73836	-1.06378	1.7	-0.505918		12		C	-1.42609	-3.1308	-1.67943	1.7	-0.529839		12
C	0.142016	-0.445887	2.87019	1.7	0.610699		12		C	2.89744	0.815221	2.11657	1.7	0.606177		12
C	1.40431	-1.19137	3.22324	1.7	-0.612094		12		C	3.10466	-0.488593	2.86806	1.7	-0.617785		12
H	-0.157756	2.52786	3.39969	1.1	0.421273		1		H	3.37573	3.0916	1.38296	1.1	0.450135		1
H	-4.15873	1.76347	-1.88823	1.1	0.435499		1		H	-2.66289	0.372281	-3.15701	1.1	0.419515		1
H	3.53279	2.31925	0.123287	1.1	0.398585		1		H	3.54718	-0.683784	-0.167385	1.1	0.434656		1
H	-6.35795	-0.463792	-1.96207	1.1	0.431165		1		H	-3.87405	-1.67568	-1.41439	1.1	0.434297		1
H	5.73318	-0.480356	0.236209	1.1	0.425111		1		H	2.2626	-3.79746	1.9635	1.1	0.41712		1
H	-4.85123	-2.9175	-2.00532	1.1	0.425778		1		H	-2.6691	-1.27622	1.07903	1.1	0.440081		1
H	4.86821	-2.00182	-1.23633	1.1	0.426055		1		H	1.59211	-5.02297	-0.294978	1.1	0.413087		1
H	-0.217186	4.55254	-2.64311	1.1	0.408554		1		H	1.67064	2.03746	-4.40412	1.1	0.396124		1
H	-1.30753	-2.47183	2.25136	1.1	0.437753		1		H	-1.98717	0.754523	3.36939	1.1	0.431761		1
H	1.18901	0.867444	1.69029	1.1	0.400108		1		H	0.938901	0.379868	2.11708	1.1	0.38173		1
H	-0.408395	-0.0762089	-0.186668	1.1	0.237819		1		H	-0.38552	0.543799	0.47468	1.1	0.204546		1
H	0.0714797	1.77984	-1.8509	1.1	0.186714		1		H	0.125706	0.570563	-2.04157	1.1	0.197856		1
H	-1.71896	0.754415	1.88798	1.1	0.212573		1		H	0.331141	2.69473	1.62433	1.1	0.19555		1
H	0.958222	3.85667	-0.673551	1.1	0.167018		1		H	2.55959	1.32425	-2.43662	1.1	0.135847		1
H	-1.98605	3.09364	1.3889	1.1	0.144722		1		H	1.20016	3.84998	-0.19459	1.1	0.145067		1
H	-3.37681	0.444782	0.760622	1.1	0.120258		1		H	-2.89076	2.68391	-0.562147	1.1	0.142855		1
H	2.1819	1.27103	-2.32173	1.1	0.153799		1		H	2.27494	-1.01205	-2.55462	1.1	0.142525		1
H	-3.681	-0.476656	-2.1264	1.1	0.178205		1		H	-1.86396	-0.15768	-1.02034	1.1	0.145852		1
H	4.34472	0.331448	-1.67485	1.1	0.219446		1		H	2.98693	-3.11122	-1.43209	1.1	0.163484		1
H	-5.52991	-0.552132	0.300269	1.1	0.147977		1		H	-4.65852	0.986242	-1.37044	1.1	0.143449		1
H	3.10404	0.0721425	1.09168	1.1	0.067176		1		H	1.59029	-1.95095	1.02033	1.1	0.177506		1
H	-5.13836	-2.92406	0.391156	1.1	0.145963		1		H	-5.26326	-0.361523	0.563461	1.1	0.146045		1
H	-3.47553	-1.66548	1.56324	1.1	0.143517		1		H	-4.4353	1.81989	1.1154	1.1	0.123826		1
H	3.26451	-2.31765	0.747511	1.1	0.112569		1		H	-0.0795794	-3.6377	0.755318	1.1	0.151938		1
H	-2.08154	3.49879	-0.827359	1.1	0.171674		1		H	0.22038	3.26423	-2.33955	1.1	0.200625		1
H	-1.24038	5.04321	-0.587344	1.1	0.155537		1		H	1.85314	3.76417	-2.85311	1.1	0.147516		1
H	1.2272	-1.12198	0.328563	1.1	0.09269		1		H	-0.545335	-1.67036	-0.370942	1.1	0.168197		1
H	-2.9778	-4.06928	1.3224	1.1	0.12405		1		H	-4.76984	0.860234	3.20183	1.1	0.13823		1
H	-2.04839	-3.74859	-0.155167	1.1	0.196404		1		H	-3.69212	-0.507854	2.88404	1.1	0.169979		1
H	0.0846408	-2.52277	-1.35293	1.1	0.165474		1		H	-1.92741	-2.40335	-2.32567	1.1	0.157927		1
H	1.67387	-3.12193	-1.9218	1.1	0.195361		1		H	-1.12085	-3.99161	-2.27898	1.1	0.186345		1
H	1.09999	-3.49397	-0.273108	1.1	0.162779		1		H	-2.1289	-3.46025	-0.907286	1.1	0.173411		1
H	2.31861	-0.615551	3.06322	1.1	0.207186		1		H	3.60272	-1.19562	2.19484	1.1	0.210992		1
H	1.44505	-2.08818	2.59516	1.1	0.235965		1		H	2.16829	-0.933365	3.21856	1.1	0.191168		1
H	1.34513	-1.51567	4.2644	1.1	0.199882		1		H	3.77234	-0.301961	3.71284	1.1	0.181946		1
Br	6.91307	-1.07513	-1.59087	1.85	-0.772933		119		Br	-0.75275	-1.2646	2.47546	1.85	-0.671911		119
E	-4537.53								E	-4537.57
ZPE	0.602602								ZPE	0.60587
G	-4537								G	-4537.03
ΔG	22.6261								ΔG	0

## Sheet: Lewis A + Iodine
[LeA+I]- Theoretical Structure 1									[LeA+I]- Theoretical Structure 2
Atom	x	y	z	VdW Radii	P. charge	TOTAL z	Atom Label		Atom	x	y	z	VdW Radii	P. charge	TOTAL z	Atom Label
O	-3.10235	0.723801	-0.327045	1.52	-0.562496	-1	16		O	0.860811	2.51426	0.235065	1.52	-0.518891	-1	16
O	0.164617	2.24209	-0.518228	1.52	-0.564302	TOTAL mass	16		O	-1.78467	0.137975	0.783565	1.52	-0.543637	TOTAL mass	16
O	-1.47353	3.36069	1.56254	1.52	-0.511466	656	16		O	-2.64357	2.87923	-0.105479	1.52	-0.509889	656	16
O	-2.6623	-1.5039	-0.19304	1.52	-0.49513		16		O	2.64022	1.39563	-0.617325	1.52	-0.521084		16
O	0.682406	0.642045	-2.14615	1.52	-0.508155		16		O	-1.15083	-1.16399	2.61313	1.52	-0.51055		16
O	-1.73826	2.2946	3.54362	1.52	-0.646523		16		O	-2.28023	3.80864	-2.15177	1.52	-0.688314		16
O	-5.89044	0.134914	-0.532806	1.52	-0.691234		16		O	1.65833	1.65361	2.84945	1.52	-0.662675		16
O	2.36154	3.70564	-1.08899	1.52	-0.667291		16		O	-4.13595	-1.03139	0.510738	1.52	-0.67712		16
O	-6.53226	-2.57785	-0.901428	1.52	-0.692266		16		O	3.59175	-0.44928	2.93923	1.52	-0.686146		16
O	4.30212	1.74983	-0.359054	1.52	-0.690984		16		O	-3.05459	-3.67419	-0.093898	1.52	-0.678927		16
O	-4.15038	-3.61753	-1.58593	1.52	-0.670086		16		O	3.62345	-1.31575	0.38315	1.52	-0.706632		16
O	3.53827	-0.25884	-2.22883	1.52	-0.683409		16		O	-1.59581	-4.05175	2.17795	1.52	-0.686928		16
O	-3.42283	4.13322	-1.46544	1.52	-0.653645		16		O	-1.56256	3.42123	3.34043	1.52	-0.650656		16
O	-0.633768	-3.23192	0.595339	1.52	-0.679598		16		O	4.23496	1.48702	-2.84847	1.52	-0.66796		16
O	-0.655693	-1.39826	2.73298	1.52	-0.521007		16		O	-3.44694	1.56597	-2.86895	1.52	-0.542767		16
N	-0.167197	0.666361	1.92223	1.55	-0.657708		14		N	-1.47296	0.809155	-1.96131	1.55	-0.644012		14
C	-1.73558	0.920866	0.038251	1.7	0.09989		12		C	-0.115092	1.5326	-0.100956	1.7	0.019753		12
C	-1.25181	2.22982	-0.584981	1.7	0.099241		12		C	-1.11185	1.35715	1.05572	1.7	0.097961		12
C	-1.55136	0.927404	1.56784	1.7	-0.097304		12		C	-0.804349	1.98235	-1.40557	1.7	0.005462		12
C	-1.73781	3.46512	0.174803	1.7	0.068603		12		C	-2.12519	2.50296	1.15248	1.7	0.08322		12
C	-2.04802	2.23071	2.2026	1.7	0.354391		12		C	-1.66515	3.21625	-1.08342	1.7	0.335757		12
C	-3.6028	-0.50998	0.079055	1.7	0.382383		12		C	2.12206	2.02412	0.535494	1.7	0.365867		12
C	0.851328	1.95356	-1.73609	1.7	0.328161		12		C	-2.2058	-0.629015	1.88343	1.7	0.328479		12
C	-4.87087	-0.829993	-0.693893	1.7	0.066138		12		C	2.1583	1.0271	1.69412	1.7	0.077393		12
C	2.30912	2.35566	-1.49186	1.7	0.083705		12		C	-3.11719	-1.68148	1.23557	1.7	0.108422		12
C	-5.41012	-2.14985	-0.153737	1.7	0.081565		12		C	3.58507	0.527303	1.91959	1.7	0.082035		12
C	2.96925	1.37923	-0.521855	1.7	0.139807		12		C	-2.25011	-2.59716	0.375576	1.7	0.046273		12
C	-4.34545	-3.25266	-0.241424	1.7	0.113096		12		C	4.1761	-0.039849	0.622869	1.7	0.097099		12
C	-3.021	-2.7551	0.355797	1.7	0.045807		12		C	3.99375	0.982631	-0.49948	1.7	0.052974		12
C	2.78523	-0.056522	-1.06039	1.7	0.048093		12		C	-1.08831	-3.16098	1.20217	1.7	0.106861		12
C	-3.20531	3.82475	-0.103243	1.7	-0.08138		12		C	-1.58045	3.69973	1.95343	1.7	-0.090838		12
C	1.31005	-0.349446	-1.31612	1.7	0.109586		12		C	-0.299953	-2.03688	1.86329	1.7	0.095946		12
C	-1.85763	-3.7126	0.114995	1.7	-0.024262		12		C	4.40623	0.480778	-1.87733	1.7	-0.057897		12
C	1.06073	-1.69103	-1.97185	1.7	-0.507941		12		C	0.769842	-2.53787	2.81241	1.7	-0.536918		12
C	0.187594	-0.583779	2.36086	1.7	0.579534		12		C	-2.65616	0.659683	-2.58788	1.7	0.576535		12
C	1.65915	-0.908132	2.36244	1.7	-0.615184		12		C	-3.00788	-0.781493	-2.9097	1.7	-0.629662		12
H	-0.824773	1.97722	3.62444	1.1	0.428375		1		H	-2.85023	3.10545	-2.54767	1.1	0.455773		1
H	-5.55731	0.962762	-0.903297	1.1	0.440543		1		H	1.78662	1.01891	3.56827	1.1	0.431575		1
H	1.88811	3.74993	-0.247588	1.1	0.409446		1		H	-3.70004	-0.286497	0.066784	1.1	0.434907		1
H	-7.05512	-1.78275	-1.07633	1.1	0.435904		1		H	3.3881	-1.2776	2.46982	1.1	0.437214		1
H	4.8165	0.975005	-0.051083	1.1	0.464083		1		H	-2.60553	-4.03611	-0.868503	1.1	0.424682		1
H	-5.03391	-3.61124	-1.9834	1.1	0.430267		1		H	2.83797	-1.27159	-0.202349	1.1	0.468706		1
H	4.42925	-0.514282	-1.92677	1.1	0.458571		1		H	-2.30795	-4.52369	1.71983	1.1	0.419006		1
H	-2.86638	4.8891	-1.69017	1.1	0.413633		1		H	-2.47277	3.25235	3.61257	1.1	0.403518		1
H	-0.748611	-2.82795	1.47222	1.1	0.445976		1		H	3.29108	1.69602	-2.83845	1.1	0.429446		1
H	0.524292	1.21056	1.41662	1.1	0.394625		1		H	-0.905352	-0.036348	-1.89147	1.1	0.405001		1
H	-1.1498	0.106084	-0.383259	1.1	0.23526		1		H	0.365401	0.56823	-0.289454	1.1	0.20974		1
H	-1.59659	2.28021	-1.62436	1.1	0.182601		1		H	-0.556587	1.28457	1.99736	1.1	0.206334		1
H	-2.11022	0.106266	2.01746	1.1	0.212453		1		H	-0.014989	2.30817	-2.09356	1.1	0.184844		1
H	-1.11445	4.30364	-0.161269	1.1	0.159631		1		H	-2.9994	2.12327	1.70003	1.1	0.137862		1
H	-3.14262	2.27569	2.13042	1.1	0.142423		1		H	-0.96648	3.95749	-0.669768	1.1	0.145316		1
H	-3.83106	-0.495293	1.1627	1.1	0.119189		1		H	2.72261	2.9104	0.791908	1.1	0.145061		1
H	0.416189	2.57416	-2.52961	1.1	0.147443		1		H	-2.76993	-0.010284	2.59403	1.1	0.142378		1
H	-4.59419	-0.954124	-1.74925	1.1	0.175822		1		H	1.54511	0.155335	1.41952	1.1	0.148292		1
H	2.84701	2.28573	-2.44011	1.1	0.194946		1		H	-3.59775	-2.27309	2.01937	1.1	0.165225		1
H	-5.68905	-1.99822	0.901259	1.1	0.148241		1		H	4.19396	1.36881	2.27464	1.1	0.145983		1
H	2.42728	1.44131	0.446559	1.1	0.063785		1		H	-1.84349	-2.0212	-0.462977	1.1	0.178988		1
H	-4.69006	-4.11809	0.349095	1.1	0.146591		1		H	5.25196	-0.199104	0.771917	1.1	0.152666		1
H	-3.1653	-2.63229	1.44505	1.1	0.144347		1		H	4.61021	1.86467	-0.250107	1.1	0.13407		1
H	3.12005	-0.755246	-0.281086	1.1	0.182693		1		H	-0.397823	-3.68119	0.518632	1.1	0.164248		1
H	-3.86429	2.98237	0.113622	1.1	0.171614		1		H	-0.545009	3.91733	1.68601	1.1	0.194762		1
H	-3.48266	4.6576	0.559986	1.1	0.156002		1		H	-2.2004	4.57732	1.71533	1.1	0.149091		1
H	0.810681	-0.340331	-0.338081	1.1	0.102772		1		H	0.165666	-1.47239	1.04483	1.1	0.177449		1
H	-2.12934	-4.68339	0.564903	1.1	0.12448		1		H	5.47043	0.224547	-1.86035	1.1	0.148968		1
H	-1.74229	-3.86369	-0.96063	1.1	0.191928		1		H	3.83491	-0.422691	-2.12609	1.1	0.2014		1
H	-0.014124	-1.84354	-2.1071	1.1	0.167533		1		H	1.28251	-1.69158	3.27963	1.1	0.15919		1
H	1.57102	-1.73241	-2.93629	1.1	0.186448		1		H	0.32578	-3.16184	3.59194	1.1	0.188731		1
H	1.43983	-2.49124	-1.33045	1.1	0.182228		1		H	1.50306	-3.13027	2.25464	1.1	0.173131		1
H	2.30676	-0.047935	2.17915	1.1	0.205175		1		H	-3.58255	-1.20142	-2.07522	1.1	0.20949		1
H	1.84678	-1.6534	1.58181	1.1	0.245389		1		H	-2.12227	-1.40568	-3.06496	1.1	0.209902		1
H	1.92333	-1.3678	3.31733	1.1	0.211034		1		H	-3.6385	-0.795465	-3.80055	1.1	0.186951		1
I	5.99887	-1.31784	0.282914	1.98	-0.900079		127		I	1.0014	-1.9563	-1.97267	1.98	-0.838435		127
E	-2261.58								E	-2261.6
ZPE	0.602036								ZPE	0.603701
G	-2261.05								G	-2261.07
ΔG	12.9907								ΔG	0

## Sheet: Lewis X + Lithium
[LeX+ Li]+ Theoretical Structure 1									[LeX+ Li]+ Theoretical Structure 2									[LeX+ Li]+ Theoretical Structure 3
Atom	x	y	z	VdW Radii	P. charge	TOTAL z	Atom Label		Atom	x	y	z	VdW Radii	P. charge	TOTAL z	Atom Label		Atom	x	y	z	VdW Radii	P. charge	TOTAL z	Atom Label
C	-0.90961	4.02159	5.88917	1.7	-0.614347	0.999999	12		C	-0.394418	5.36769	3.45824	1.7	-0.607916	1	12		C	1.09217	0.393346	-0.405971	1.7	0.081099	0.999998	12
C	-0.760023	3.13762	4.67677	1.7	0.660291	TOTAL mass	12		C	0.360539	4.06693	3.54963	1.7	0.657109	TOTAL mass	12		C	0.939324	1.59651	0.516785	1.7	0.086479	TOTAL mass	12
O	-1.43253	2.10154	4.56295	1.52	-0.551231	536	16		O	0.524633	3.51242	4.63703	1.52	-0.537917	536	16		C	2.51981	-0.158092	-0.269386	1.52	-0.016886	536	16
N	0.146028	3.53795	3.76796	1.55	-0.634317		14		N	0.823096	3.55935	2.38092	1.55	-0.630149		14		O	0.1223	-0.575774	-0.0121549	1.55	-0.554273		14
C	0.584998	2.88705	2.55118	1.7	-0.059914		12		C	1.62122	2.36079	2.15187	1.7	-0.1311		12		C	1.96728	2.65934	0.127714	1.7	0.067799		12
C	1.97009	3.44855	2.23075	1.7	0.231359		12		C	3.04991	2.48412	2.66485	1.7	0.276994		12		O	-0.399378	2.11315	0.434495	1.7	-0.531294		12
O	2.53327	4.24225	2.94063	1.52	-0.377745		16		O	3.35491	3.09519	3.66289	1.52	-0.370873		16		C	3.52532	0.968092	-0.538925	1.52	0.297408		16
C	0.686317	1.34209	2.59194	1.7	0.055407		12		C	1.05557	1.00665	2.65901	1.7	0.098534		12		N	2.78348	-1.27296	-1.14696	1.7	-0.650038		12
O	1.01443	1.00842	3.9236	1.52	-0.562976		16		O	1.39677	0.843265	4.03257	1.52	-0.559319		16		C	-0.411167	-1.36581	-1.03866	1.52	0.360366		16
C	1.71484	-0.190523	4.17787	1.7	0.397488		12		C	1.8709	-0.405471	4.48054	1.7	0.377405		12		O	3.26703	2.08791	0.267844	1.7	-0.521166		12
O	0.935548	-0.789473	5.19536	1.52	-0.577696		16		O	0.905804	-0.966093	5.30382	1.52	-0.479959		16		C	1.95765	3.88527	1.02994	1.52	-0.060195		16
C	1.35444	-2.10886	5.59526	1.7	0.124762		12		C	1.16984	-2.33631	5.63512	1.7	0.109204		12		C	-1.01571	2.26525	1.68044	1.7	0.334902		12
C	0.453423	-3.14979	4.95473	1.7	-0.553359		12		C	0.520137	-3.28463	4.63874	1.7	-0.54574		12		O	3.43654	1.25615	-1.90694	1.7	-0.640463		12
C	2.84783	-2.33049	5.30093	1.7	-0.025815		12		C	2.68193	-2.59036	5.8286	1.7	-0.012122		12		C	2.57769	-2.56997	-0.758459	1.7	0.595245		12
O	3.10382	-2.69391	3.94657	1.52	-0.659889		16		O	3.37866	-2.9218	4.6324	1.52	-0.661151		16		C	-1.38284	-2.34688	-0.393581	1.52	0.061309		16
C	3.6615	-1.0597	5.54289	1.7	0.118578		12		C	3.34253	-1.31325	6.32299	1.7	0.087874		12		O	-1.14812	-0.471241	-1.85311	1.7	-0.536681		12
O	5.02417	-1.29509	5.32604	1.52	-0.636102		16		O	4.69393	-1.47731	6.6668	1.52	-0.647174		16		O	2.92785	4.81565	0.639748	1.52	-0.625496		16
C	3.1192	0.12444	4.7052	1.7	0.061375		12		C	3.17321	-0.195863	5.2743	1.7	0.083276		12		O	-1.21058	0.949608	2.15915	1.7	-0.53887		12
O	3.10222	1.24806	5.55104	1.52	-0.625717		16		O	3.12118	1.07077	5.93645	1.52	-0.706386		16		C	-2.35561	3.0238	1.53837	1.52	0.018809		16
C	-0.620807	0.672157	2.07322	1.7	0.077185		12		C	-0.454313	0.832023	2.43831	1.7	0.104435		12		C	2.84267	-3.61397	-1.82042	1.7	-0.60666		12
O	-0.816352	-0.532473	2.79334	1.52	-0.538254		16		O	-0.715963	-0.513234	2.75291	1.52	-0.511266		16		O	2.14631	-2.85375	0.348191	1.52	-0.513817		16
C	-2.13545	-0.93244	3.03581	1.7	0.348807		12		C	-1.99495	-0.826635	3.2277	1.7	0.333269		12		C	-2.04945	-3.15817	-1.50792	1.7	0.022528		12
O	-2.28773	-0.826461	4.44115	1.52	-0.565607		16		O	-1.89557	-1.04089	4.6075	1.52	-0.491971		16		O	-2.38277	-1.58778	0.279252	1.52	-0.700562		16
C	-3.5914	-1.13807	4.93002	1.7	0.08436		12		C	-3.12641	-1.36528	5.22588	1.7	0.07432		12		C	-1.76392	-1.0829	-3.00794	1.7	0.082012		12
C	-3.48686	-0.997078	6.45303	1.7	-0.132586		12		C	-2.76899	-1.59715	6.7	1.7	-0.110354		12		C	-2.1512	0.825868	3.2239	1.7	0.074213		12
O	-4.5004	-1.70506	7.12822	1.52	-0.63295		16		O	-3.71018	-2.40729	7.37526	1.52	-0.638613		16		C	-3.53731	2.05601	1.47966	1.52	0.085799		16
C	-4.00653	-2.5482	4.51188	1.7	0.058205		12		C	-3.77762	-2.60214	4.60218	1.7	0.061908		12		O	-2.58716	3.81528	2.68318	1.7	-0.643969		12
O	-3.23478	-3.53022	5.18174	1.52	-0.663322		16		O	-3.03742	-3.77904	4.88363	1.52	-0.667262		16		C	-2.69758	-2.22978	-2.54523	1.52	0.100134		16
C	-3.80326	-2.78272	3.00832	1.7	0.093718		12		C	-3.85511	-2.48884	3.07624	1.7	0.097147		12		O	-1.08354	-3.94942	-2.19098	1.7	-0.660268		12
O	-4.08953	-4.10847	2.67834	1.52	-0.62953		16		O	-4.34096	-3.6758	2.51768	1.52	-0.637066		16		C	-0.728934	-1.46658	-4.05814	1.52	-0.555636		16
C	-2.38161	-2.36859	2.58112	1.7	0.09469		12		C	-2.49564	-2.07365	2.49273	1.7	0.081951		12		C	-3.57477	1.10788	2.71183	1.7	0.04964		12
O	-2.1623	-2.51421	1.20394	1.52	-0.642552		16		O	-2.55426	-1.85292	1.10375	1.52	-0.643806		16		C	-1.91057	-0.573782	3.81373	1.52	-0.091639		16
C	-0.56672	0.418794	0.560947	1.7	0.066513		12		C	-0.911338	1.15449	0.997268	1.7	0.089631		12		O	-3.42653	1.27588	0.299076	1.7	-0.676332		12
O	-1.90958	0.172436	0.160825	1.52	-0.660009		16		O	-2.33169	1.08397	1.00208	1.52	-0.65541		16		O	-3.18129	-2.96659	-3.634	1.52	-0.640876		16
C	0.320997	-0.75324	0.137949	1.7	-0.096423		12		C	-0.351259	0.204429	-0.059518	1.7	-0.109259		12		O	-4.21476	-0.0948954	2.30089	1.7	-0.65664		12
O	1.66764	-0.437028	0.4457	1.52	-0.651807		16		O	1.03327	0.486624	-0.21511	1.52	-0.662299		16		O	-1.53031	-1.52034	2.83038	1.52	-0.655213		16
H	-0.419388	4.99203	5.78836	1.1	0.205128		1		H	-0.630013	5.673	2.43636	1.1	0.190212		1		H	0.89523	0.697998	-1.43927	1.1	0.229741		1
H	-1.97345	4.17213	6.08419	1.1	0.235831		1		H	-1.31923	5.27267	4.03108	1.1	0.241188		1		H	1.13382	1.27008	1.54556	1.1	0.196022		1
H	-0.483024	3.50039	6.7524	1.1	0.240638		1		H	0.206736	6.14925	3.93246	1.1	0.245243		1		H	2.65257	-0.512671	0.756857	1.1	0.22243		1
H	0.725831	4.33559	4.0081	1.1	0.391582		1		H	0.680691	4.13364	1.56348	1.1	0.378055		1		H	1.80437	2.97651	-0.909692	1.1	0.195016		1
H	-0.0678796	3.1623	1.70825	1.1	0.227581		1		H	1.67458	2.23971	1.0658	1.1	0.247353		1		H	4.53477	0.64866	-0.259696	1.1	0.196561		1
H	2.42821	3.06604	1.30002	1.1	0.19414		1		H	3.81242	1.93533	2.0812	1.1	0.193717		1		H	3.10675	-1.05791	-2.07938	1.1	0.37036		1
H	1.50361	1.03215	1.9346	1.1	0.237507		1		H	1.56568	0.233073	2.07602	1.1	0.206713		1		H	0.362524	-1.86961	-1.61774	1.1	0.183754		1
H	1.74278	-0.821291	3.28388	1.1	0.210115		1		H	2.08272	-1.04733	3.61585	1.1	0.177186		1		H	2.09359	3.56201	2.07586	1.1	0.147893		1
H	1.23325	-2.11844	6.68316	1.1	0.195163		1		H	0.700518	-2.4607	6.61626	1.1	0.183475		1		H	0.989023	4.38635	0.945292	1.1	0.16828		1
H	0.536327	-3.10219	3.86466	1.1	0.186245		1		H	0.857975	-3.08077	3.61781	1.1	0.171527		1		H	-0.365073	2.8137	2.37877	1.1	0.175817		1
H	-0.591906	-2.98486	5.23045	1.1	0.215517		1		H	-0.564618	-3.17246	4.67246	1.1	0.22554		1		H	4.13563	1.88088	-2.14047	1.1	0.438886		1
H	0.7342	-4.15612	5.28584	1.1	0.182809		1		H	0.763107	-4.32529	4.8865	1.1	0.161963		1		H	-0.83978	-2.99833	0.299504	1.1	0.214639		1
H	3.21679	-3.11293	5.97483	1.1	0.196621		1		H	2.81726	-3.38153	6.57668	1.1	0.192284		1		H	3.78469	4.37407	0.703899	1.1	0.424352		1
H	2.94337	-3.63811	3.83568	1.1	0.435108		1		H	3.14633	-3.82022	4.36905	1.1	0.436086		1		H	-2.32652	3.61641	0.61647	1.1	0.230922		1
H	3.55173	-0.76383	6.59041	1.1	0.212147		1		H	2.82352	-0.984793	7.22903	1.1	0.205355		1		H	3.30175	-4.48607	-1.35149	1.1	0.228766		1
H	5.08834	-1.78218	4.4921	1.1	0.41964		1		H	5.09584	-2.01115	5.96581	1.1	0.427711		1		H	3.48036	-3.25905	-2.6341	1.1	0.185742		1
H	3.78699	0.281172	3.84543	1.1	0.165028		1		H	4.02585	-0.204259	4.58455	1.1	0.180952		1		H	1.87949	-3.92712	-2.23991	1.1	0.207545		1
H	2.8871	2.02512	5.02032	1.1	0.426966		1		H	3.9232	1.16655	6.46671	1.1	0.471339		1		H	-2.83588	-3.79073	-1.08024	1.1	0.198808		1
H	-1.4651	1.34057	2.27032	1.1	0.217932		1		H	-0.985717	1.5014	3.12739	1.1	0.198075		1		H	-2.29058	-1.69218	1.25221	1.1	0.507792		1
H	-2.83772	-0.242657	2.54207	1.1	0.178817		1		H	-2.68497	0.012449	3.03906	1.1	0.145102		1		H	-2.38964	-0.285934	-3.41527	1.1	0.20651		1
H	-4.30862	-0.414273	4.5119	1.1	0.17218		1		H	-3.83199	-0.520863	5.11943	1.1	0.139499		1		H	-1.92034	1.57945	3.98775	1.1	0.201474		1
H	-2.54172	-1.4557	6.75833	1.1	0.20702		1		H	-1.82611	-2.14813	6.71758	1.1	0.19053		1		H	-4.45811	2.64681	1.43971	1.1	0.20699		1
H	-3.45941	0.0631927	6.73638	1.1	0.199698		1		H	-2.60471	-0.640788	7.21063	1.1	0.178953		1		H	-2.14244	4.66556	2.58775	1.1	0.439568		1
H	-5.31662	-1.19156	7.11817	1.1	0.430002		1		H	-4.49925	-1.88736	7.56715	1.1	0.423827		1		H	-3.56468	-1.77056	-2.0615	1.1	0.202868		1
H	-5.07066	-2.67981	4.73922	1.1	0.18384		1		H	-4.79878	-2.69981	4.99105	1.1	0.166321		1		H	-0.967643	-4.7821	-1.71867	1.1	0.438348		1
H	-3.6196	-3.64654	6.06156	1.1	0.447614		1		H	-3.24301	-4.02238	5.79735	1.1	0.443635		1		H	-1.24501	-1.7487	-4.9791	1.1	0.208189		1
H	-4.51856	-2.15941	2.45458	1.1	0.158736		1		H	-4.58122	-1.70323	2.82408	1.1	0.14856		1		H	-0.105268	-2.31027	-3.75209	1.1	0.186259		1
H	-3.66876	-4.65201	3.36116	1.1	0.425738		1		H	-3.8872	-4.39216	2.98614	1.1	0.424179		1		H	-0.091096	-0.604945	-4.27563	1.1	0.19016		1
H	-1.66096	-3.01521	3.08964	1.1	0.180794		1		H	-1.7733	-2.8803	2.65224	1.1	0.176399		1		H	-4.1387	1.58771	3.5166	1.1	0.20636		1
H	-2.45949	-1.71035	0.748385	1.1	0.424827		1		H	-2.9065	-0.961458	0.960828	1.1	0.413815		1		H	-2.82023	-0.951577	4.28099	1.1	0.204511		1
H	-0.195035	1.33784	0.0800911	1.1	0.163636		1		H	-0.603471	2.17958	0.751031	1.1	0.137599		1		H	-1.12881	-0.511691	4.57858	1.1	0.192555		1
H	-1.95967	0.189428	-0.803665	1.1	0.439748		1		H	-2.65995	1.45687	0.174227	1.1	0.433195		1		H	-3.98335	0.489739	0.459748	1.1	0.494517		1
H	-0.0234637	-1.65846	0.648182	1.1	0.211802		1		H	-0.538409	-0.82794	0.254163	1.1	0.220564		1		H	-2.50023	-3.62294	-3.84354	1.1	0.428515		1
H	0.191527	-0.897438	-0.945283	1.1	0.159904		1		H	-0.888022	0.383276	-1.00275	1.1	0.157327		1		H	-5.10307	-0.137176	2.67204	1.1	0.447337		1
H	2.22312	-1.18377	0.194668	1.1	0.43786		1		H	1.40224	-0.14393	-0.843956	1.1	0.437146		1		H	-0.662619	-1.25331	2.49188	1.1	0.47261		1
Li	-0.728304	0.304922	4.89411	1.82	0.401495		7		Li	1.90545	2.36599	5.19035	1.82	0.513432		7		Li	-1.74751	0.338545	0.0320701	1.82	0.309133		7
E	-1973.1								E	-1973.1								E
ZPE	0.602074								ZPE	0.602059								ZPE
G	-1972.57								G	-1972.56								G
ΔG	0								ΔG	3.74937								ΔG

[truncated: 11 more sheets: HType1 + Lithium, HType2 + Lithium, Lewis B + Lithium, Lewis B + Sodium, Lewis B + Potassium, Lewis B + Rubidium, Lewis B + Cesium, Lewis B + Chlorine, Lewis B + Bromine, Lewis B + Iodine, Lewis Y + Sodium]
